# Supplementary material for: MicroRNA expression patterns in post-natal mouse skeletal muscle development
Source: BMC Genomics. 2017 Jan 7;18:52. doi: 10.1186/s12864-016-3399-2 (PMC5219731; doi:10.1186/s12864-016-3399-2)
Supplement: Additional file 6: — Target analysis of all miRNAs included in cluster A and cluster B. (XLSX 370 kb) [file 12864_2016_3399_MOESM6_ESM.xlsx]

## Sheet: Sheet1 (2)
Cluster	miR ID	Family	p-value	prediction	gene symbol	pathways
2	mmu-miR-130b	miR-130a-3p (and other miRNAs w/seed AGUGCAA)	5.00E-04	High (predicted)	AAK1	Clathrin-mediated Endocytosis Signaling
2	mmu-miR-130b	miR-130a-3p (and other miRNAs w/seed AGUGCAA)	5.00E-04	High (predicted)	ABHD3	Antioxidant Action of Vitamin C,Atherosclerosis Signaling,Eicosanoid Signaling,Endothelin-1 Signaling,Phospholipases,Role of MAPK Signaling in the Pathogenesis of Influenza,Sperm Motility,Synaptic Long Term Depression
2	mmu-miR-130b	miR-130a-3p (and other miRNAs w/seed AGUGCAA)	5.00E-04	High (predicted)	ACVR1	Epithelial Adherens Junction Signaling,Factors Promoting Cardiogenesis in Vertebrates,Human Embryonic Stem Cell Pluripotency,PPARα/RXRα Activation,TGF-β Signaling,Wnt/β-catenin Signaling
2	mmu-miR-130b	miR-130a-3p (and other miRNAs w/seed AGUGCAA)	5.00E-04	High (predicted)	ACVR1C	Epithelial Adherens Junction Signaling,Factors Promoting Cardiogenesis in Vertebrates,PPARα/RXRα Activation,TGF-β Signaling,Wnt/β-catenin Signaling
2	mmu-miR-130b	miR-130a-3p (and other miRNAs w/seed AGUGCAA)	5.00E-04	High (predicted)	ADAM12	Axonal Guidance Signaling,Inhibition of Matrix Metalloproteases
2	mmu-miR-130b	miR-130a-3p (and other miRNAs w/seed AGUGCAA)	5.00E-04	High (predicted)	ADCY1	Breast Cancer Regulation by Stathmin1,cAMP-mediated signaling,Cardiac Hypertrophy Signaling,Cardiac β-adrenergic Signaling,CDK5 Signaling,Cellular Effects of Sildenafil (Viagra),Colorectal Cancer Metastasis Signaling,Corticotropin Releasing Hormone Signaling,CREB Signaling in Neurons,CXCR4 Signaling,Dopamine Receptor Signaling,Dopamine-DARPP32 Feedback in cAMP Signaling,Endothelin-1 Signaling,eNO…
2	mmu-miR-130b	miR-130a-3p (and other miRNAs w/seed AGUGCAA)	5.00E-04	High (predicted)	ADCY2	Breast Cancer Regulation by Stathmin1,cAMP-mediated signaling,Cardiac Hypertrophy Signaling,Cardiac β-adrenergic Signaling,CDK5 Signaling,Cellular Effects of Sildenafil (Viagra),Colorectal Cancer Metastasis Signaling,Corticotropin Releasing Hormone Signaling,CREB Signaling in Neurons,CXCR4 Signaling,Dopamine Receptor Signaling,Dopamine-DARPP32 Feedback in cAMP Signaling,Endothelin-1 Signaling,eNO…
2	mmu-miR-130b	miR-130a-3p (and other miRNAs w/seed AGUGCAA)	5.00E-04	High (predicted)	AGO1	EIF2 Signaling,Regulation of eIF4 and p70S6K Signaling
2	mmu-miR-130b	miR-130a-3p (and other miRNAs w/seed AGUGCAA)	5.00E-04	High (predicted)	AGO4	EIF2 Signaling,Regulation of eIF4 and p70S6K Signaling
2	mmu-miR-130b	miR-130a-3p (and other miRNAs w/seed AGUGCAA)	5.00E-04	High (predicted)	ALDH3A2	Aryl Hydrocarbon Receptor Signaling,Dopamine Degradation,Ethanol Degradation II,Ethanol Degradation IV,Fatty Acid α-oxidation,Histamine Degradation,LPS/IL-1 Mediated Inhibition of RXR Function,Noradrenaline and Adrenaline Degradation,Oxidative Ethanol Degradation III,Phenylalanine Degradation IV (Mammalian, via Side Chain),Phenylethylamine Degradation I,Putrescine Degradation III,PXR/RXR Activati…
2	mmu-miR-130b	miR-130a-3p (and other miRNAs w/seed AGUGCAA)	5.00E-04	Moderate (predicted)	APAF1	Amyotrophic Lateral Sclerosis Signaling,Apoptosis Signaling,Aryl Hydrocarbon Receptor Signaling,CD27 Signaling in Lymphocytes,Cytotoxic T Lymphocyte-mediated Apoptosis of Target Cells,Death Receptor Signaling,Docosahexaenoic Acid (DHA) Signaling,Granzyme B Signaling,Huntington's Disease Signaling,Induction of Apoptosis by HIV1,Lymphotoxin β Receptor Signaling,Molecular Mechanisms of Cancer,Myc Me…
2	mmu-miR-130b	miR-130a-3p (and other miRNAs w/seed AGUGCAA)	5.00E-04	High (predicted)	APPL1	Colorectal Cancer Metastasis Signaling,Wnt/β-catenin Signaling
2	mmu-miR-130b	miR-130a-3p (and other miRNAs w/seed AGUGCAA)	5.00E-04	High (predicted)	ARHGAP1	Leukocyte Extravasation Signaling,RhoA Signaling,RhoGDI Signaling,Semaphorin Signaling in Neurons
2	mmu-miR-130b	miR-130a-3p (and other miRNAs w/seed AGUGCAA)	5.00E-04	High (predicted)	ARHGAP24	Actin Cytoskeleton Signaling
2	mmu-miR-130b	miR-130a-3p (and other miRNAs w/seed AGUGCAA)	5.00E-04	High (predicted)	ARHGAP35	Actin Cytoskeleton Signaling,Leukocyte Extravasation Signaling,RhoA Signaling,RhoGDI Signaling
2	mmu-miR-130b	miR-130a-3p (and other miRNAs w/seed AGUGCAA)	5.00E-04	High (predicted)	ARHGEF12	Actin Cytoskeleton Signaling,Axonal Guidance Signaling,Breast Cancer Regulation by Stathmin1,Molecular Mechanisms of Cancer,Phospholipase C Signaling,Reelin Signaling in Neurons,RhoA Signaling,RhoGDI Signaling,Semaphorin Signaling in Neurons,Signaling by Rho Family GTPases,Thrombin Signaling
2	mmu-miR-130b	miR-130a-3p (and other miRNAs w/seed AGUGCAA)	5.00E-04	High (predicted)	ARHGEF4	Actin Cytoskeleton Signaling,Breast Cancer Regulation by Stathmin1,Molecular Mechanisms of Cancer,Phospholipase C Signaling,Reelin Signaling in Neurons,RhoGDI Signaling,Signaling by Rho Family GTPases,Thrombin Signaling
2	mmu-miR-130b	miR-130a-3p (and other miRNAs w/seed AGUGCAA)	5.00E-04	High (predicted)	ARID4B	DNA Methylation and Transcriptional Repression Signaling
2	mmu-miR-130b	miR-130a-3p (and other miRNAs w/seed AGUGCAA)	5.00E-04	High (predicted)	ATG16L1	autophagy
2	mmu-miR-130b	miR-130a-3p (and other miRNAs w/seed AGUGCAA)	5.00E-04	High (predicted)	ATG4D	autophagy
2	mmu-miR-130b	miR-130a-3p (and other miRNAs w/seed AGUGCAA)	5.00E-04	Moderate (predicted)	AXIN2	Wnt/β-catenin Signaling
2	mmu-miR-130b	miR-130a-3p (and other miRNAs w/seed AGUGCAA)	5.00E-04	High (predicted)	BCL2L11	Apoptosis Signaling,Molecular Mechanisms of Cancer,PTEN Signaling
2	mmu-miR-130b	miR-130a-3p (and other miRNAs w/seed AGUGCAA)	5.00E-04	High (predicted)	BIRC6	Apoptosis Signaling,Hypoxia Signaling in the Cardiovascular System,Protein Ubiquitination Pathway
2	mmu-miR-130b	miR-130a-3p (and other miRNAs w/seed AGUGCAA)	5.00E-04	High (predicted)	BMP3	Axonal Guidance Signaling,Basal Cell Carcinoma Signaling,BMP signaling pathway,Factors Promoting Cardiogenesis in Vertebrates,Human Embryonic Stem Cell Pluripotency,Molecular Mechanisms of Cancer,Role of NANOG in Mammalian Embryonic Stem Cell Pluripotency,Role of Osteoblasts, Osteoclasts and Chondrocytes in Rheumatoid Arthritis
2	mmu-miR-130b	miR-130a-3p (and other miRNAs w/seed AGUGCAA)	5.00E-04	Moderate (predicted)	BMP6	Axonal Guidance Signaling,Basal Cell Carcinoma Signaling,BMP signaling pathway,Factors Promoting Cardiogenesis in Vertebrates,Human Embryonic Stem Cell Pluripotency,Molecular Mechanisms of Cancer,Role of NANOG in Mammalian Embryonic Stem Cell Pluripotency,Role of Osteoblasts, Osteoclasts and Chondrocytes in Rheumatoid Arthritis
2	mmu-miR-130b	miR-130a-3p (and other miRNAs w/seed AGUGCAA)	5.00E-04	High (predicted)	BMPR1B	BMP signaling pathway,Cardiomyocyte Differentiation via BMP Receptors,Factors Promoting Cardiogenesis in Vertebrates,Molecular Mechanisms of Cancer,NF-κB Signaling,PTEN Signaling,Role of NANOG in Mammalian Embryonic Stem Cell Pluripotency,STAT3 Pathway,TGF-β Signaling
2	mmu-miR-130b	miR-130a-3p (and other miRNAs w/seed AGUGCAA)	5.00E-04	High (predicted)	BMPR2	Adipogenesis pathway,BMP signaling pathway,Cardiomyocyte Differentiation via BMP Receptors,Epithelial Adherens Junction Signaling,Factors Promoting Cardiogenesis in Vertebrates,Human Embryonic Stem Cell Pluripotency,Molecular Mechanisms of Cancer,Mouse Embryonic Stem Cell Pluripotency,NF-κB Signaling,PPARα/RXRα Activation,PTEN Signaling,Role of NANOG in Mammalian Embryonic Stem Cell Pluripotency,…
2	mmu-miR-130b	miR-130a-3p (and other miRNAs w/seed AGUGCAA)	5.00E-04	High (predicted)	BTG1	Cell Cycle Regulation by BTG Family Proteins
2	mmu-miR-130b	miR-130a-3p (and other miRNAs w/seed AGUGCAA)	5.00E-04	High (predicted)	CALM1 (includes others)	Androgen Signaling,B Cell Receptor Signaling,Breast Cancer Regulation by Stathmin1,Calcium Signaling,Calcium-induced T Lymphocyte Apoptosis,cAMP-mediated signaling,Cardiac Hypertrophy Signaling,CCR3 Signaling in Eosinophils,CCR5 Signaling in Macrophages,CD28 Signaling in T Helper Cells,Cellular Effects of Sildenafil (Viagra),Chemokine Signaling,Corticotropin Releasing Hormone Signaling,CREB Signa…
2	mmu-miR-130b	miR-130a-3p (and other miRNAs w/seed AGUGCAA)	5.00E-04	Moderate (predicted)	CASP8	Apoptosis Signaling,CD27 Signaling in Lymphocytes,Cytotoxic T Lymphocyte-mediated Apoptosis of Target Cells,Death Receptor Signaling,Endothelin-1 Signaling,eNOS Signaling,Granzyme B Signaling,Huntington's Disease Signaling,Induction of Apoptosis by HIV1,Mitochondrial Dysfunction,Molecular Mechanisms of Cancer,Myc Mediated Apoptosis Signaling,NF-κB Signaling,PEDF Signaling,Retinoic acid Mediated A…
2	mmu-miR-130b	miR-130a-3p (and other miRNAs w/seed AGUGCAA)	5.00E-04	High (predicted)	CCND3	Aryl Hydrocarbon Receptor Signaling,Cell Cycle: G1/S Checkpoint Regulation,Cyclins and Cell Cycle Regulation,GADD45 Signaling,IL-8 Signaling,Molecular Mechanisms of Cancer
2	mmu-miR-130b	miR-130a-3p (and other miRNAs w/seed AGUGCAA)	5.00E-04	High (predicted)	CCRN4L	Adipogenesis pathway,Cell Cycle Regulation by BTG Family Proteins
2	mmu-miR-130b	miR-130a-3p (and other miRNAs w/seed AGUGCAA)	5.00E-04	High (predicted)	CD2AP	Clathrin-mediated Endocytosis Signaling
2	mmu-miR-130b	miR-130a-3p (and other miRNAs w/seed AGUGCAA)	5.00E-04	High (predicted)	CDKN1A	Antiproliferative Role of Somatostatin Receptor 2,Aryl Hydrocarbon Receptor Signaling,ATM Signaling,Bladder Cancer Signaling,Breast Cancer Regulation by Stathmin1,Cell Cycle: G1/S Checkpoint Regulation,Cell Cycle: G2/M DNA Damage Checkpoint Regulation,Chronic Myeloid Leukemia Signaling,Cyclins and Cell Cycle Regulation,Estrogen-mediated S-phase Entry,GADD45 Signaling,Glioblastoma Multiforme Signa…
2	mmu-miR-130b	miR-130a-3p (and other miRNAs w/seed AGUGCAA)	5.00E-04	Moderate (predicted)	CELSR1	PCP pathway
2	mmu-miR-130b	miR-130a-3p (and other miRNAs w/seed AGUGCAA)	5.00E-04	Moderate (predicted)	CFL2	Actin Cytoskeleton Signaling,Axonal Guidance Signaling,B Cell Receptor Signaling,CCR3 Signaling in Eosinophils,Cdc42 Signaling,Ephrin A Signaling,Ephrin B Signaling,Ephrin Receptor Signaling,Germ Cell-Sertoli Cell Junction Signaling,ILK Signaling,PAK Signaling,Rac Signaling,RhoA Signaling,RhoGDI Signaling,Role of Tissue Factor in Cancer,Semaphorin Signaling in Neurons,Signaling by Rho Family GTPa…
2	mmu-miR-130b	miR-130a-3p (and other miRNAs w/seed AGUGCAA)	5.00E-04	Moderate (predicted)	CFLAR	Death Receptor Signaling,Molecular Mechanisms of Cancer,PEDF Signaling,Retinoic acid Mediated Apoptosis Signaling
2	mmu-miR-130b	miR-130a-3p (and other miRNAs w/seed AGUGCAA)	5.00E-04	High (predicted)	CLIP1	Cdc42 Signaling,Epithelial Adherens Junction Signaling,Remodeling of Epithelial Adherens Junctions,Signaling by Rho Family GTPases
2	mmu-miR-130b	miR-130a-3p (and other miRNAs w/seed AGUGCAA)	5.00E-04	High (predicted)	CLTC	Clathrin-mediated Endocytosis Signaling,CTLA4 Signaling in Cytotoxic T Lymphocytes,Huntington's Disease Signaling,Virus Entry via Endocytic Pathways
2	mmu-miR-130b	miR-130a-3p (and other miRNAs w/seed AGUGCAA)	5.00E-04	High (predicted)	CNOT7	Cell Cycle Regulation by BTG Family Proteins
2	mmu-miR-130b	miR-130a-3p (and other miRNAs w/seed AGUGCAA)	5.00E-04	High (predicted)	CNR1	cAMP-mediated signaling,Corticotropin Releasing Hormone Signaling,G-Protein Coupled Receptor Signaling,Gαi Signaling,Gαs Signaling,Reelin Signaling in Neurons
2	mmu-miR-130b	miR-130a-3p (and other miRNAs w/seed AGUGCAA)	5.00E-04	High (predicted)	CREB1	ATM Signaling,B Cell Receptor Signaling,BMP signaling pathway,Calcium Signaling,cAMP-mediated signaling,Cardiac Hypertrophy Signaling,Circadian Rhythm Signaling,Corticotropin Releasing Hormone Signaling,CREB Signaling in Neurons,Dendritic Cell Maturation,Dopamine-DARPP32 Feedback in cAMP Signaling,Ephrin Receptor Signaling,ERK/MAPK Signaling,ERK5 Signaling,Estrogen-Dependent Breast Cancer Signali…
2	mmu-miR-130b	miR-130a-3p (and other miRNAs w/seed AGUGCAA)	5.00E-04	High (predicted)	CREB5	ATM Signaling,B Cell Receptor Signaling,Calcium Signaling,cAMP-mediated signaling,Circadian Rhythm Signaling,Corticotropin Releasing Hormone Signaling,CREB Signaling in Neurons,Dendritic Cell Maturation,Dopamine-DARPP32 Feedback in cAMP Signaling,Ephrin Receptor Signaling,ERK/MAPK Signaling,ERK5 Signaling,Estrogen-Dependent Breast Cancer Signaling,FGF Signaling,FLT3 Signaling in Hematopoietic Pro…
2	mmu-miR-130b	miR-130a-3p (and other miRNAs w/seed AGUGCAA)	5.00E-04	Experimentally Observed,High (predicted),Moderate (predicted)	CSF1	Altered T Cell and B Cell Signaling in Rheumatoid Arthritis,Atherosclerosis Signaling,Hematopoiesis from Multipotent Stem Cells,Hematopoiesis from Pluripotent Stem Cells,Hepatic Fibrosis / Hepatic Stellate Cell Activation,Macropinocytosis Signaling,MSP-RON Signaling Pathway,Role of Macrophages, Fibroblasts and Endothelial Cells in Rheumatoid Arthritis,Role of Osteoblasts, Osteoclasts and Chondroc…
2	mmu-miR-130b	miR-130a-3p (and other miRNAs w/seed AGUGCAA)	5.00E-04	High (predicted)	CSNK1G1	Dopamine-DARPP32 Feedback in cAMP Signaling,Gap Junction Signaling,Role of NFAT in Regulation of the Immune Response,Role of Wnt/GSK-3β Signaling in the Pathogenesis of Influenza,Wnt/β-catenin Signaling
2	mmu-miR-130b	miR-130a-3p (and other miRNAs w/seed AGUGCAA)	5.00E-04	High (predicted)	CXCL12	Agranulocyte Adhesion and Diapedesis,Atherosclerosis Signaling,Axonal Guidance Signaling,Chemokine Signaling,CXCR4 Signaling,Ephrin B Signaling,Ephrin Receptor Signaling,Granulocyte Adhesion and Diapedesis,Leukocyte Extravasation Signaling,Role of Macrophages, Fibroblasts and Endothelial Cells in Rheumatoid Arthritis
2	mmu-miR-130b	miR-130a-3p (and other miRNAs w/seed AGUGCAA)	5.00E-04	High (predicted)	DIAPH3	Actin Cytoskeleton Signaling,Cdc42 Signaling,Signaling by Rho Family GTPases
2	mmu-miR-130b	miR-130a-3p (and other miRNAs w/seed AGUGCAA)	5.00E-04	High (predicted)	DLG2	HIPPO signaling,nNOS Signaling in Neurons
2	mmu-miR-130b	miR-130a-3p (and other miRNAs w/seed AGUGCAA)	5.00E-04	High (predicted)	DLG5	HIPPO signaling
2	mmu-miR-130b	miR-130a-3p (and other miRNAs w/seed AGUGCAA)	5.00E-04	High (predicted)	DLL1	Epithelial Adherens Junction Signaling,Notch Signaling
2	mmu-miR-130b	miR-130a-3p (and other miRNAs w/seed AGUGCAA)	5.00E-04	Moderate (predicted)	DNM1L	Clathrin-mediated Endocytosis Signaling,GNRH Signaling,Huntington's Disease Signaling,Remodeling of Epithelial Adherens Junctions
2	mmu-miR-130b	miR-130a-3p (and other miRNAs w/seed AGUGCAA)	5.00E-04	High (predicted)	DNM2	Caveolar-mediated Endocytosis Signaling,Clathrin-mediated Endocytosis Signaling,eNOS Signaling,G Beta Gamma Signaling,GNRH Signaling,Huntington's Disease Signaling,Remodeling of Epithelial Adherens Junctions,Virus Entry via Endocytic Pathways
2	mmu-miR-130b	miR-130a-3p (and other miRNAs w/seed AGUGCAA)	5.00E-04	High (predicted)	DOCK3	PEDF Signaling
2	mmu-miR-130b	miR-130a-3p (and other miRNAs w/seed AGUGCAA)	5.00E-04	High (predicted)	DPYSL2	Axonal Guidance Signaling,Semaphorin Signaling in Neurons,Thymine Degradation,Uracil Degradation II (Reductive)
2	mmu-miR-130b	miR-130a-3p (and other miRNAs w/seed AGUGCAA)	5.00E-04	High (predicted)	E2F2	Breast Cancer Regulation by Stathmin1,Cell Cycle Regulation by BTG Family Proteins,Cell Cycle: G1/S Checkpoint Regulation,Chronic Myeloid Leukemia Signaling,Cyclins and Cell Cycle Regulation,Estrogen-mediated S-phase Entry,Glioblastoma Multiforme Signaling,Glioma Signaling,Molecular Mechanisms of Cancer,Pancreatic Adenocarcinoma Signaling,Role of BRCA1 in DNA Damage Response,Role of CHK Proteins …
2	mmu-miR-130b	miR-130a-3p (and other miRNAs w/seed AGUGCAA)	5.00E-04	High (predicted)	EFNB2	Axonal Guidance Signaling,Ephrin B Signaling,Ephrin Receptor Signaling
2	mmu-miR-130b	miR-130a-3p (and other miRNAs w/seed AGUGCAA)	5.00E-04	High (predicted)	ELK3	ERK/MAPK Signaling,HGF Signaling,Telomerase Signaling
2	mmu-miR-130b	miR-130a-3p (and other miRNAs w/seed AGUGCAA)	5.00E-04	High (predicted)	ENAH	Netrin Signaling
2	mmu-miR-130b	miR-130a-3p (and other miRNAs w/seed AGUGCAA)	5.00E-04	High (predicted)	ENPP6	cAMP-mediated signaling,Cardiac β-adrenergic Signaling,G-Protein Coupled Receptor Signaling,Gustation Pathway,Protein Kinase A Signaling,Relaxin Signaling,tRNA Splicing
2	mmu-miR-130b	miR-130a-3p (and other miRNAs w/seed AGUGCAA)	5.00E-04	High (predicted)	EPHA10	Axonal Guidance Signaling,Ephrin A Signaling,Ephrin Receptor Signaling
2	mmu-miR-130b	miR-130a-3p (and other miRNAs w/seed AGUGCAA)	5.00E-04	High (predicted)	EPHA7	Axonal Guidance Signaling,Ephrin A Signaling,Ephrin Receptor Signaling
2	mmu-miR-130b	miR-130a-3p (and other miRNAs w/seed AGUGCAA)	5.00E-04	High (predicted)	EPHB4	Axonal Guidance Signaling,Ephrin B Signaling,Ephrin Receptor Signaling
2	mmu-miR-130b	miR-130a-3p (and other miRNAs w/seed AGUGCAA)	5.00E-04	High (predicted)	EPS15	Clathrin-mediated Endocytosis Signaling
2	mmu-miR-130b	miR-130a-3p (and other miRNAs w/seed AGUGCAA)	5.00E-04	High (predicted)	ERBB2IP	Neuregulin Signaling
2	mmu-miR-130b	miR-130a-3p (and other miRNAs w/seed AGUGCAA)	5.00E-04	High (predicted)	ERBB3	Agrin Interactions at Neuromuscular Junction,ErbB Signaling,ErbB2-ErbB3 Signaling,HER-2 Signaling in Breast Cancer,Neuregulin Signaling
2	mmu-miR-130b	miR-130a-3p (and other miRNAs w/seed AGUGCAA)	5.00E-04	High (predicted)	ERBB4	Agrin Interactions at Neuromuscular Junction,ErbB Signaling,ErbB4 Signaling,Neuregulin Signaling
2	mmu-miR-130b	miR-130a-3p (and other miRNAs w/seed AGUGCAA)	5.00E-04	High (predicted)	EREG	ErbB Signaling,Neuregulin Signaling
2	mmu-miR-130b	miR-130a-3p (and other miRNAs w/seed AGUGCAA)	5.00E-04	High (predicted)	ESR1	Aryl Hydrocarbon Receptor Signaling,eNOS Signaling,ERK/MAPK Signaling,Estrogen Receptor Signaling,Estrogen-Dependent Breast Cancer Signaling,Estrogen-mediated S-phase Entry,Glucocorticoid Receptor Signaling,Hepatic Cholestasis,RhoGDI Signaling
2	mmu-miR-130b	miR-130a-3p (and other miRNAs w/seed AGUGCAA)	5.00E-04	High (predicted)	EXOC5	Cdc42 Signaling
2	mmu-miR-130b	miR-130a-3p (and other miRNAs w/seed AGUGCAA)	5.00E-04	High (predicted)	FERMT2	ILK Signaling
2	mmu-miR-130b	miR-130a-3p (and other miRNAs w/seed AGUGCAA)	5.00E-04	High (predicted)	FNBP1	Actin Nucleation by ARP-WASP Complex,Cardiac Hypertrophy Signaling,Cholecystokinin/Gastrin-mediated Signaling,Colorectal Cancer Metastasis Signaling,CXCR4 Signaling,Germ Cell-Sertoli Cell Junction Signaling,Glioblastoma Multiforme Signaling,Glioma Invasiveness Signaling,Gαq Signaling,HMGB1 Signaling,IL-8 Signaling,ILK Signaling,Integrin Signaling,Molecular Mechanisms of Cancer,mTOR Signaling,phag…
2	mmu-miR-130b	miR-130a-3p (and other miRNAs w/seed AGUGCAA)	5.00E-04	High (predicted)	FRMD6	HIPPO signaling
2	mmu-miR-130b	miR-130a-3p (and other miRNAs w/seed AGUGCAA)	5.00E-04	High (predicted)	FRZB	Role of Macrophages, Fibroblasts and Endothelial Cells in Rheumatoid Arthritis,Role of Osteoblasts, Osteoclasts and Chondrocytes in Rheumatoid Arthritis,Wnt/β-catenin Signaling
2	mmu-miR-130b	miR-130a-3p (and other miRNAs w/seed AGUGCAA)	5.00E-04	High (predicted)	FZD3	Adipogenesis pathway,Axonal Guidance Signaling,Basal Cell Carcinoma Signaling,Colorectal Cancer Metastasis Signaling,Factors Promoting Cardiogenesis in Vertebrates,Glioblastoma Multiforme Signaling,Human Embryonic Stem Cell Pluripotency,Molecular Mechanisms of Cancer,Mouse Embryonic Stem Cell Pluripotency,Ovarian Cancer Signaling,PCP pathway,Regulation of the Epithelial-Mesenchymal Transition Pat…
2	mmu-miR-130b	miR-130a-3p (and other miRNAs w/seed AGUGCAA)	5.00E-04	High (predicted)	FZD6	Adipogenesis pathway,Axonal Guidance Signaling,Basal Cell Carcinoma Signaling,Colorectal Cancer Metastasis Signaling,Factors Promoting Cardiogenesis in Vertebrates,Glioblastoma Multiforme Signaling,Human Embryonic Stem Cell Pluripotency,Molecular Mechanisms of Cancer,Mouse Embryonic Stem Cell Pluripotency,Ovarian Cancer Signaling,PCP pathway,Regulation of the Epithelial-Mesenchymal Transition Pat…
2	mmu-miR-130b	miR-130a-3p (and other miRNAs w/seed AGUGCAA)	5.00E-04	Moderate (predicted)	GADD45A	ATM Signaling,Cell Cycle: G2/M DNA Damage Checkpoint Regulation,GADD45 Signaling,Hereditary Breast Cancer Signaling,p53 Signaling,Role of BRCA1 in DNA Damage Response,SAPK/JNK Signaling,VDR/RXR Activation
2	mmu-miR-130b	miR-130a-3p (and other miRNAs w/seed AGUGCAA)	5.00E-04	Moderate (predicted)	GADD45B	ATM Signaling,GADD45 Signaling,Hereditary Breast Cancer Signaling,p53 Signaling
2	mmu-miR-130b	miR-130a-3p (and other miRNAs w/seed AGUGCAA)	5.00E-04	High (predicted)	GJA1	Ovarian Cancer Signaling,Wnt/β-catenin Signaling
2	mmu-miR-130b	miR-130a-3p (and other miRNAs w/seed AGUGCAA)	5.00E-04	High (predicted)	GRB10	IGF-1 Signaling,Insulin Receptor Signaling
2	mmu-miR-130b	miR-130a-3p (and other miRNAs w/seed AGUGCAA)	5.00E-04	High (predicted)	GRIK2	Amyotrophic Lateral Sclerosis Signaling,CREB Signaling in Neurons,Glutamate Receptor Signaling
2	mmu-miR-130b	miR-130a-3p (and other miRNAs w/seed AGUGCAA)	5.00E-04	Moderate (predicted)	GUCY1A3	Antiproliferative Role of Somatostatin Receptor 2,Cellular Effects of Sildenafil (Viagra),Corticotropin Releasing Hormone Signaling,Dopamine-DARPP32 Feedback in cAMP Signaling,Endothelin-1 Signaling,eNOS Signaling,Gap Junction Signaling,Inhibition of Angiogenesis by TSP1,Nitric Oxide Signaling in the Cardiovascular System,Phototransduction Pathway,Relaxin Signaling,Sertoli Cell-Sertoli Cell Junct…
2	mmu-miR-130b	miR-130a-3p (and other miRNAs w/seed AGUGCAA)	5.00E-04	High (predicted)	HES1	Notch Signaling,VDR/RXR Activation
2	mmu-miR-130b	miR-130a-3p (and other miRNAs w/seed AGUGCAA)	5.00E-04	Moderate (predicted)	HLA-F	Allograft Rejection Signaling,Antigen Presentation Pathway,Autoimmune Thyroid Disease Signaling,Cdc42 Signaling,Communication between Innate and Adaptive Immune Cells,Crosstalk between Dendritic Cells and Natural Killer Cells,Graft-versus-Host Disease Signaling,Neuroprotective Role of THOP1 in Alzheimer's Disease,OX40 Signaling Pathway,Systemic Lupus Erythematosus Signaling,Type I Diabetes Mellit…
2	mmu-miR-130b	miR-130a-3p (and other miRNAs w/seed AGUGCAA)	5.00E-04	High (predicted)	HSPA8	Aldosterone Signaling in Epithelial Cells,Clathrin-mediated Endocytosis Signaling,eNOS Signaling,Glucocorticoid Receptor Signaling,Huntington's Disease Signaling,Protein Ubiquitination Pathway,Unfolded protein response
2	mmu-miR-130b	miR-130a-3p (and other miRNAs w/seed AGUGCAA)	5.00E-04	Moderate (predicted)	ICAM1	Agranulocyte Adhesion and Diapedesis,Atherosclerosis Signaling,CD40 Signaling,Dendritic Cell Maturation,Glucocorticoid Receptor Signaling,Granulocyte Adhesion and Diapedesis,Hepatic Fibrosis / Hepatic Stellate Cell Activation,HMGB1 Signaling,IL-8 Signaling,Leukocyte Extravasation Signaling,Role of Macrophages, Fibroblasts and Endothelial Cells in Rheumatoid Arthritis,TREM1 Signaling,Tumoricidal F…
2	mmu-miR-130b	miR-130a-3p (and other miRNAs w/seed AGUGCAA)	5.00E-04	High (predicted)	IGF1	Amyotrophic Lateral Sclerosis Signaling,Axonal Guidance Signaling,Cardiac Hypertrophy Signaling,Clathrin-mediated Endocytosis Signaling,Estrogen-Dependent Breast Cancer Signaling,Glioblastoma Multiforme Signaling,Glioma Signaling,Growth Hormone Signaling,Hepatic Fibrosis / Hepatic Stellate Cell Activation,Huntington's Disease Signaling,IGF-1 Signaling,Myc Mediated Apoptosis Signaling,RhoA Signali…
2	mmu-miR-130b	miR-130a-3p (and other miRNAs w/seed AGUGCAA)	5.00E-04	High (predicted)	IGF2BP1	Role of Oct4 in Mammalian Embryonic Stem Cell Pluripotency
2	mmu-miR-130b	miR-130a-3p (and other miRNAs w/seed AGUGCAA)	5.00E-04	High (predicted)	IGFBP5	Hepatic Fibrosis / Hepatic Stellate Cell Activation,IGF-1 Signaling,VDR/RXR Activation
2	mmu-miR-130b	miR-130a-3p (and other miRNAs w/seed AGUGCAA)	5.00E-04	High (predicted)	IL15	Altered T Cell and B Cell Signaling in Rheumatoid Arthritis,Communication between Innate and Adaptive Immune Cells,Crosstalk between Dendritic Cells and Natural Killer Cells,Dendritic Cell Maturation,Hematopoiesis from Multipotent Stem Cells,IL-15 Production,IL-15 Signaling,Role of Cytokines in Mediating Communication between Immune Cells,Role of Hypercytokinemia/hyperchemokinemia in the Pathogen…
2	mmu-miR-130b	miR-130a-3p (and other miRNAs w/seed AGUGCAA)	5.00E-04	High (predicted)	IL6ST	Acute Phase Response Signaling,CNTF Signaling,Colorectal Cancer Metastasis Signaling,ERK5 Signaling,IL-6 Signaling,Mouse Embryonic Stem Cell Pluripotency,Oncostatin M Signaling,Role of JAK family kinases in IL-6-type Cytokine Signaling,Role of Macrophages, Fibroblasts and Endothelial Cells in Rheumatoid Arthritis,Role of NANOG in Mammalian Embryonic Stem Cell Pluripotency,Role of NFAT in Cardiac …
2	mmu-miR-130b	miR-130a-3p (and other miRNAs w/seed AGUGCAA)	5.00E-04	High (predicted)	INHBB	TGF-β Signaling
2	mmu-miR-130b	miR-130a-3p (and other miRNAs w/seed AGUGCAA)	5.00E-04	High (predicted)	IRF1	IL-12 Signaling and Production in Macrophages,IL-15 Production,iNOS Signaling,Interferon Signaling,Production of Nitric Oxide and Reactive Oxygen Species in Macrophages,Prolactin Signaling,Retinoic acid Mediated Apoptosis Signaling,Role of PKR in Interferon Induction and Antiviral Response,Type I Diabetes Mellitus Signaling
2	mmu-miR-130b	miR-130a-3p (and other miRNAs w/seed AGUGCAA)	5.00E-04	High (predicted)	ITGA11	Caveolar-mediated Endocytosis Signaling,Integrin Signaling,Paxillin Signaling
2	mmu-miR-130b	miR-130a-3p (and other miRNAs w/seed AGUGCAA)	5.00E-04	High (predicted)	ITGA4	Actin Cytoskeleton Signaling,Actin Nucleation by ARP-WASP Complex,Agranulocyte Adhesion and Diapedesis,Agrin Interactions at Neuromuscular Junction,Atherosclerosis Signaling,Axonal Guidance Signaling,Caveolar-mediated Endocytosis Signaling,Cdc42 Signaling,Ephrin Receptor Signaling,ERK/MAPK Signaling,FAK Signaling,Granulocyte Adhesion and Diapedesis,HGF Signaling,Integrin Signaling,Leukocyte Extra…
2	mmu-miR-130b	miR-130a-3p (and other miRNAs w/seed AGUGCAA)	5.00E-04	High (predicted)	ITGB8	Caveolar-mediated Endocytosis Signaling,Clathrin-mediated Endocytosis Signaling,HER-2 Signaling in Breast Cancer,ILK Signaling,Integrin Signaling,Macropinocytosis Signaling,Paxillin Signaling,Virus Entry via Endocytic Pathways
2	mmu-miR-130b	miR-130a-3p (and other miRNAs w/seed AGUGCAA)	5.00E-04	High (predicted)	ITPR1	Aldosterone Signaling in Epithelial Cells,Breast Cancer Regulation by Stathmin1,Calcium Signaling,Calcium-induced T Lymphocyte Apoptosis,CCR3 Signaling in Eosinophils,CD28 Signaling in T Helper Cells,Cellular Effects of Sildenafil (Viagra),Cholecystokinin/Gastrin-mediated Signaling,Corticotropin Releasing Hormone Signaling,CREB Signaling in Neurons,CXCR4 Signaling,Dopamine-DARPP32 Feedback in cAM…
2	mmu-miR-130b	miR-130a-3p (and other miRNAs w/seed AGUGCAA)	5.00E-04	High (predicted)	JARID2	Role of Oct4 in Mammalian Embryonic Stem Cell Pluripotency
2	mmu-miR-130b	miR-130a-3p (and other miRNAs w/seed AGUGCAA)	5.00E-04	High (predicted)	KIT	Acute Myeloid Leukemia Signaling,Melanocyte Development and Pigmentation Signaling
2	mmu-miR-130b	miR-130a-3p (and other miRNAs w/seed AGUGCAA)	5.00E-04	High (predicted)	LDLR	Clathrin-mediated Endocytosis Signaling,LXR/RXR Activation,TR/RXR Activation
2	mmu-miR-130b	miR-130a-3p (and other miRNAs w/seed AGUGCAA)	5.00E-04	High (predicted)	LRP6	Colorectal Cancer Metastasis Signaling,Factors Promoting Cardiogenesis in Vertebrates,Molecular Mechanisms of Cancer,Role of Macrophages, Fibroblasts and Endothelial Cells in Rheumatoid Arthritis,Role of Osteoblasts, Osteoclasts and Chondrocytes in Rheumatoid Arthritis,Wnt/β-catenin Signaling
2	mmu-miR-130b	miR-130a-3p (and other miRNAs w/seed AGUGCAA)	5.00E-04	High (predicted)	LRP8	Reelin Signaling in Neurons
2	mmu-miR-130b	miR-130a-3p (and other miRNAs w/seed AGUGCAA)	5.00E-04	High (predicted)	M6PR	phagosome maturation,Tumoricidal Function of Hepatic Natural Killer Cells
2	mmu-miR-130b	miR-130a-3p (and other miRNAs w/seed AGUGCAA)	5.00E-04	High (predicted)	MAGI1	Epithelial Adherens Junction Signaling,PTEN Signaling
2	mmu-miR-130b	miR-130a-3p (and other miRNAs w/seed AGUGCAA)	5.00E-04	High (predicted)	MAML1	Notch Signaling,Regulation of the Epithelial-Mesenchymal Transition Pathway
2	mmu-miR-130b	miR-130a-3p (and other miRNAs w/seed AGUGCAA)	5.00E-04	High (predicted)	MAML3	Notch Signaling
2	mmu-miR-130b	miR-130a-3p (and other miRNAs w/seed AGUGCAA)	5.00E-04	High (predicted)	MAP3K12	B Cell Receptor Signaling,Cardiac Hypertrophy Signaling,CD27 Signaling in Lymphocytes,Germ Cell-Sertoli Cell Junction Signaling,GNRH Signaling,HGF Signaling,NGF Signaling,PKCθ Signaling in T Lymphocytes,Production of Nitric Oxide and Reactive Oxygen Species in Macrophages,RANK Signaling in Osteoclasts,SAPK/JNK Signaling,Sertoli Cell-Sertoli Cell Junction Signaling,Signaling by Rho Family GTPases,…
2	mmu-miR-130b	miR-130a-3p (and other miRNAs w/seed AGUGCAA)	5.00E-04	High (predicted)	MAP3K13	B Cell Receptor Signaling,Cardiac Hypertrophy Signaling,CD27 Signaling in Lymphocytes,Germ Cell-Sertoli Cell Junction Signaling,GNRH Signaling,HGF Signaling,NGF Signaling,PKCθ Signaling in T Lymphocytes,Production of Nitric Oxide and Reactive Oxygen Species in Macrophages,RANK Signaling in Osteoclasts,SAPK/JNK Signaling,Sertoli Cell-Sertoli Cell Junction Signaling,Xenobiotic Metabolism Signaling
2	mmu-miR-130b	miR-130a-3p (and other miRNAs w/seed AGUGCAA)	5.00E-04	High (predicted)	MAP3K14	4-1BB Signaling in T Lymphocytes,Acute Phase Response Signaling,Altered T Cell and B Cell Signaling in Rheumatoid Arthritis,Apoptosis Signaling,April Mediated Signaling,B Cell Activating Factor Signaling,B Cell Receptor Signaling,Cardiac Hypertrophy Signaling,CD27 Signaling in Lymphocytes,CD40 Signaling,Death Receptor Signaling,Dendritic Cell Maturation,Ephrin Receptor Signaling,Germ Cell-Sertoli…
2	mmu-miR-130b	miR-130a-3p (and other miRNAs w/seed AGUGCAA)	5.00E-04	Moderate (predicted)	MAP3K5	14-3-3-mediated Signaling,4-1BB Signaling in T Lymphocytes,Acute Phase Response Signaling,Apoptosis Signaling,B Cell Receptor Signaling,Cardiac Hypertrophy Signaling,CD27 Signaling in Lymphocytes,Death Receptor Signaling,Endoplasmic Reticulum Stress Pathway,FGF Signaling,Germ Cell-Sertoli Cell Junction Signaling,GNRH Signaling,Gα12/13 Signaling,HER-2 Signaling in Breast Cancer,HGF Signaling,Induc…
2	mmu-miR-130b	miR-130a-3p (and other miRNAs w/seed AGUGCAA)	5.00E-04	High (predicted)	MAP3K9	B Cell Receptor Signaling,Cardiac Hypertrophy Signaling,CD27 Signaling in Lymphocytes,Germ Cell-Sertoli Cell Junction Signaling,GNRH Signaling,HGF Signaling,NGF Signaling,PKCθ Signaling in T Lymphocytes,Production of Nitric Oxide and Reactive Oxygen Species in Macrophages,Pyridoxal 5'-phosphate Salvage Pathway,RANK Signaling in Osteoclasts,Reelin Signaling in Neurons,Salvage Pathways of Pyrimidin…
2	mmu-miR-130b	miR-130a-3p (and other miRNAs w/seed AGUGCAA)	5.00E-04	High (predicted)	MAP4K4	Apoptosis Signaling,Death Receptor Signaling,Ephrin Receptor Signaling,IL-10 Signaling,IL-6 Signaling,IL-8 Signaling,NF-κB Signaling,PPAR Signaling,PPARα/RXRα Activation,SAPK/JNK Signaling,Toll-like Receptor Signaling
2	mmu-miR-130b	miR-130a-3p (and other miRNAs w/seed AGUGCAA)	5.00E-04	Moderate (predicted)	MAP4K5	SAPK/JNK Signaling
2	mmu-miR-130b	miR-130a-3p (and other miRNAs w/seed AGUGCAA)	5.00E-04	High (predicted)	MAPK1	14-3-3-mediated Signaling,4-1BB Signaling in T Lymphocytes,Actin Cytoskeleton Signaling,Acute Myeloid Leukemia Signaling,Acute Phase Response Signaling,Agrin Interactions at Neuromuscular Junction,Aldosterone Signaling in Epithelial Cells,AMPK Signaling,Amyloid Processing,Androgen Signaling,Antioxidant Action of Vitamin C,Antiproliferative Role of Somatostatin Receptor 2,Antiproliferative Role of…
2	mmu-miR-130b	miR-130a-3p (and other miRNAs w/seed AGUGCAA)	5.00E-04	High (predicted)	MAPK10	14-3-3-mediated Signaling,4-1BB Signaling in T Lymphocytes,Activation of IRF by Cytosolic Pattern Recognition Receptors,Agrin Interactions at Neuromuscular Junction,Antioxidant Action of Vitamin C,April Mediated Signaling,ATM Signaling,B Cell Activating Factor Signaling,BMP signaling pathway,Cardiac Hypertrophy Signaling,CCR5 Signaling in Macrophages,CD27 Signaling in Lymphocytes,CD28 Signaling i…
2	mmu-miR-130b	miR-130a-3p (and other miRNAs w/seed AGUGCAA)	5.00E-04	High (predicted)	MAPRE1	Remodeling of Epithelial Adherens Junctions
2	mmu-miR-130b	miR-130a-3p (and other miRNAs w/seed AGUGCAA)	5.00E-04	High (predicted)	MAPRE3	Remodeling of Epithelial Adherens Junctions
2	mmu-miR-130b	miR-130a-3p (and other miRNAs w/seed AGUGCAA)	5.00E-04	High (predicted)	MAST2	PTEN Signaling
2	mmu-miR-130b	miR-130a-3p (and other miRNAs w/seed AGUGCAA)	5.00E-04	High (predicted)	MBD2	DNA Methylation and Transcriptional Repression Signaling
2	mmu-miR-130b	miR-130a-3p (and other miRNAs w/seed AGUGCAA)	5.00E-04	High (predicted)	MDM4	ATM Signaling,Cell Cycle: G2/M DNA Damage Checkpoint Regulation,p53 Signaling
2	mmu-miR-130b	miR-130a-3p (and other miRNAs w/seed AGUGCAA)	5.00E-04	High (predicted)	MECP2	DNA Methylation and Transcriptional Repression Signaling
2	mmu-miR-130b	miR-130a-3p (and other miRNAs w/seed AGUGCAA)	5.00E-04	High (predicted)	MET	Axonal Guidance Signaling,Clathrin-mediated Endocytosis Signaling,Epithelial Adherens Junction Signaling,FGF Signaling,Hepatic Fibrosis / Hepatic Stellate Cell Activation,HGF Signaling,Macropinocytosis Signaling,Regulation of the Epithelial-Mesenchymal Transition Pathway,Remodeling of Epithelial Adherens Junctions,Renal Cell Carcinoma Signaling,Semaphorin Signaling in Neurons
2	mmu-miR-130b	miR-130a-3p (and other miRNAs w/seed AGUGCAA)	5.00E-04	Moderate (predicted)	MMP10	Agranulocyte Adhesion and Diapedesis,Axonal Guidance Signaling,Bladder Cancer Signaling,Colorectal Cancer Metastasis Signaling,Granulocyte Adhesion and Diapedesis,HIF1α Signaling,Inhibition of Matrix Metalloproteases,Leukocyte Extravasation Signaling
2	mmu-miR-130b	miR-130a-3p (and other miRNAs w/seed AGUGCAA)	5.00E-04	Moderate (predicted)	MMP13	Agranulocyte Adhesion and Diapedesis,Atherosclerosis Signaling,Axonal Guidance Signaling,Bladder Cancer Signaling,Colorectal Cancer Metastasis Signaling,Granulocyte Adhesion and Diapedesis,Hepatic Fibrosis / Hepatic Stellate Cell Activation,HIF1α Signaling,Inhibition of Matrix Metalloproteases,Leukocyte Extravasation Signaling,Oncostatin M Signaling,Role of IL-17A in Arthritis,Role of IL-17F in A…
2	mmu-miR-130b	miR-130a-3p (and other miRNAs w/seed AGUGCAA)	5.00E-04	Moderate (predicted)	MMP19	Agranulocyte Adhesion and Diapedesis,Bladder Cancer Signaling,Colorectal Cancer Metastasis Signaling,Granulocyte Adhesion and Diapedesis,HIF1α Signaling,Inhibition of Matrix Metalloproteases,Leukocyte Extravasation Signaling
2	mmu-miR-130b	miR-130a-3p (and other miRNAs w/seed AGUGCAA)	5.00E-04	High (predicted)	MYT1	Cyclins and Cell Cycle Regulation
2	mmu-miR-130b	miR-130a-3p (and other miRNAs w/seed AGUGCAA)	5.00E-04	High (predicted)	NCOA3	Aryl Hydrocarbon Receptor Signaling,Estrogen Receptor Signaling,Glucocorticoid Receptor Signaling,PPARα/RXRα Activation,Role of Wnt/GSK-3β Signaling in the Pathogenesis of Influenza,TR/RXR Activation,VDR/RXR Activation
2	mmu-miR-130b	miR-130a-3p (and other miRNAs w/seed AGUGCAA)	5.00E-04	High (predicted)	NDEL1	Reelin Signaling in Neurons
2	mmu-miR-130b	miR-130a-3p (and other miRNAs w/seed AGUGCAA)	5.00E-04	High (predicted)	NEUROG1	Transcriptional Regulatory Network in Embryonic Stem Cells
2	mmu-miR-130b	miR-130a-3p (and other miRNAs w/seed AGUGCAA)	5.00E-04	High (predicted)	NFIA	Aryl Hydrocarbon Receptor Signaling
2	mmu-miR-130b	miR-130a-3p (and other miRNAs w/seed AGUGCAA)	5.00E-04	High (predicted)	NFIB	Aryl Hydrocarbon Receptor Signaling
2	mmu-miR-130b	miR-130a-3p (and other miRNAs w/seed AGUGCAA)	5.00E-04	Moderate (predicted)	NOV	Gap Junction Signaling,IGF-1 Signaling
2	mmu-miR-130b	miR-130a-3p (and other miRNAs w/seed AGUGCAA)	5.00E-04	Moderate (predicted)	NRG4	Agrin Interactions at Neuromuscular Junction,ErbB Signaling,ErbB2-ErbB3 Signaling,ErbB4 Signaling,Neuregulin Signaling
2	mmu-miR-130b	miR-130a-3p (and other miRNAs w/seed AGUGCAA)	5.00E-04	High (predicted)	NRP1	Axonal Guidance Signaling,Semaphorin Signaling in Neurons,VEGF Family Ligand-Receptor Interactions
2	mmu-miR-130b	miR-130a-3p (and other miRNAs w/seed AGUGCAA)	5.00E-04	High (predicted)	NRP2	Axonal Guidance Signaling,RhoA Signaling,VEGF Family Ligand-Receptor Interactions
2	mmu-miR-130b	miR-130a-3p (and other miRNAs w/seed AGUGCAA)	5.00E-04	High (predicted)	OCRL	1D-myo-inositol Hexakisphosphate Biosynthesis II (Mammalian),3-phosphoinositide Degradation,B Cell Receptor Signaling,D-myo-inositol (1,3,4)-trisphosphate Biosynthesis,D-myo-inositol (1,4,5)-trisphosphate Degradation,Fc Epsilon RI Signaling,IL-4 Signaling,Insulin Receptor Signaling,Natural Killer Cell Signaling,PDGF Signaling,PI3K/AKT Signaling,PTEN Signaling,Superpathway of D-myo-inositol (1,4,5…
2	mmu-miR-130b	miR-130a-3p (and other miRNAs w/seed AGUGCAA)	5.00E-04	High (predicted)	PAFAH1B1	Reelin Signaling in Neurons
2	mmu-miR-130b	miR-130a-3p (and other miRNAs w/seed AGUGCAA)	5.00E-04	Moderate (predicted)	PAFAH1B2	Reelin Signaling in Neurons
2	mmu-miR-130b	miR-130a-3p (and other miRNAs w/seed AGUGCAA)	5.00E-04	High (predicted)	PAK6	Actin Cytoskeleton Signaling,Agrin Interactions at Neuromuscular Junction,Angiopoietin Signaling,Axonal Guidance Signaling,CCR3 Signaling in Eosinophils,CXCR4 Signaling,Ephrin Receptor Signaling,ErbB Signaling,ERK/MAPK Signaling,FAK Signaling,Germ Cell-Sertoli Cell Junction Signaling,GNRH Signaling,Integrin Signaling,Molecular Mechanisms of Cancer,Natural Killer Cell Signaling,PAK Signaling,Paxil…
2	mmu-miR-130b	miR-130a-3p (and other miRNAs w/seed AGUGCAA)	5.00E-04	Moderate (predicted)	PARP1	Apoptosis Signaling,BER pathway,Death Receptor Signaling,DNA Double-Strand Break Repair by Non-Homologous End Joining,Granzyme B Signaling,RAR Activation,Retinoic acid Mediated Apoptosis Signaling,Role of Oct4 in Mammalian Embryonic Stem Cell Pluripotency,UVA-Induced MAPK Signaling
2	mmu-miR-130b	miR-130a-3p (and other miRNAs w/seed AGUGCAA)	5.00E-04	High (predicted)	PAX6	Transcriptional Regulatory Network in Embryonic Stem Cells
2	mmu-miR-130b	miR-130a-3p (and other miRNAs w/seed AGUGCAA)	5.00E-04	High (predicted)	PCYOX1	Atherosclerosis Signaling,Clathrin-mediated Endocytosis Signaling,FXR/RXR Activation,IL-12 Signaling and Production in Macrophages,LXR/RXR Activation,Production of Nitric Oxide and Reactive Oxygen Species in Macrophages
2	mmu-miR-130b	miR-130a-3p (and other miRNAs w/seed AGUGCAA)	5.00E-04	Moderate (predicted)	PDE1C	cAMP-mediated signaling,Cardiac β-adrenergic Signaling,Cellular Effects of Sildenafil (Viagra),G-Protein Coupled Receptor Signaling,Gustation Pathway,Nitric Oxide Signaling in the Cardiovascular System,Protein Kinase A Signaling,Relaxin Signaling,Sperm Motility,tRNA Splicing
2	mmu-miR-130b	miR-130a-3p (and other miRNAs w/seed AGUGCAA)	5.00E-04	Moderate (predicted)	PDE3B	cAMP-mediated signaling,Cardiac β-adrenergic Signaling,Cellular Effects of Sildenafil (Viagra),G-Protein Coupled Receptor Signaling,Gustation Pathway,Insulin Receptor Signaling,Leptin Signaling in Obesity,Nitric Oxide Signaling in the Cardiovascular System,Protein Kinase A Signaling,Relaxin Signaling,TR/RXR Activation,tRNA Splicing
2	mmu-miR-130b	miR-130a-3p (and other miRNAs w/seed AGUGCAA)	5.00E-04	High (predicted)	PDE4D	cAMP-mediated signaling,Cardiac β-adrenergic Signaling,Cellular Effects of Sildenafil (Viagra),G-Protein Coupled Receptor Signaling,Gustation Pathway,Protein Kinase A Signaling,Relaxin Signaling,Sperm Motility,tRNA Splicing
2	mmu-miR-130b	miR-130a-3p (and other miRNAs w/seed AGUGCAA)	5.00E-04	High (predicted)	PDE5A	cAMP-mediated signaling,Cardiac β-adrenergic Signaling,Cellular Effects of Sildenafil (Viagra),G-Protein Coupled Receptor Signaling,Gustation Pathway,Nitric Oxide Signaling in the Cardiovascular System,Protein Kinase A Signaling,Relaxin Signaling,tRNA Splicing
2	mmu-miR-130b	miR-130a-3p (and other miRNAs w/seed AGUGCAA)	5.00E-04	High (predicted)	PDE7B	cAMP-mediated signaling,Cardiac β-adrenergic Signaling,G-Protein Coupled Receptor Signaling,Gustation Pathway,Protein Kinase A Signaling,Relaxin Signaling,tRNA Splicing
2	mmu-miR-130b	miR-130a-3p (and other miRNAs w/seed AGUGCAA)	5.00E-04	Moderate (predicted)	PDGFD	Actin Cytoskeleton Signaling,Atherosclerosis Signaling,Axonal Guidance Signaling,Clathrin-mediated Endocytosis Signaling,Ephrin Receptor Signaling,Glioblastoma Multiforme Signaling,Glioma Signaling,Hepatic Fibrosis / Hepatic Stellate Cell Activation,Human Embryonic Stem Cell Pluripotency,Macropinocytosis Signaling,PAK Signaling,PDGF Signaling,PPAR Signaling,Regulation of the Epithelial-Mesenchyma…
2	mmu-miR-130b	miR-130a-3p (and other miRNAs w/seed AGUGCAA)	5.00E-04	High (predicted)	PDGFRA	Glioblastoma Multiforme Signaling,Glioma Signaling,Hepatic Fibrosis / Hepatic Stellate Cell Activation,Human Embryonic Stem Cell Pluripotency,NF-κB Signaling,PAK Signaling,PDGF Signaling,PPAR Signaling,PTEN Signaling,Sphingosine-1-phosphate Signaling,STAT3 Pathway
2	mmu-miR-130b	miR-130a-3p (and other miRNAs w/seed AGUGCAA)	5.00E-04	High (predicted)	PELI1	NF-κB Signaling
2	mmu-miR-130b	miR-130a-3p (and other miRNAs w/seed AGUGCAA)	5.00E-04	High (predicted)	PFKFB3	AMPK Signaling
2	mmu-miR-130b	miR-130a-3p (and other miRNAs w/seed AGUGCAA)	5.00E-04	High (predicted)	PIK3C2A	14-3-3-mediated Signaling,3-phosphoinositide Biosynthesis,Actin Cytoskeleton Signaling,Acute Myeloid Leukemia Signaling,Aldosterone Signaling in Epithelial Cells,AMPK Signaling,Amyotrophic Lateral Sclerosis Signaling,Angiopoietin Signaling,Antiproliferative Role of Somatostatin Receptor 2,Axonal Guidance Signaling,B Cell Receptor Signaling,Breast Cancer Regulation by Stathmin1,Cardiac Hypertrophy…
2	mmu-miR-130b	miR-130a-3p (and other miRNAs w/seed AGUGCAA)	5.00E-04	High (predicted)	PIKFYVE	3-phosphoinositide Biosynthesis,Actin Cytoskeleton Signaling,Aldosterone Signaling in Epithelial Cells,D-myo-inositol (1,4,5)-Trisphosphate Biosynthesis,phagosome maturation,Rac Signaling,Regulation of Actin-based Motility by Rho,RhoA Signaling,RhoGDI Signaling,Signaling by Rho Family GTPases,Superpathway of Inositol Phosphate Compounds
2	mmu-miR-130b	miR-130a-3p (and other miRNAs w/seed AGUGCAA)	5.00E-04	Moderate (predicted)	PLCB1	14-3-3-mediated Signaling,Aldosterone Signaling in Epithelial Cells,Antioxidant Action of Vitamin C,Axonal Guidance Signaling,Breast Cancer Regulation by Stathmin1,Cardiac Hypertrophy Signaling,CCR3 Signaling in Eosinophils,Cellular Effects of Sildenafil (Viagra),Chemokine Signaling,Cholecystokinin/Gastrin-mediated Signaling,CREB Signaling in Neurons,CXCR4 Signaling,D-myo-inositol (1,4,5)-Trispho…
2	mmu-miR-130b	miR-130a-3p (and other miRNAs w/seed AGUGCAA)	5.00E-04	High (predicted)	PLCL2	14-3-3-mediated Signaling,Aldosterone Signaling in Epithelial Cells,Antioxidant Action of Vitamin C,Axonal Guidance Signaling,Cardiac Hypertrophy Signaling,Cellular Effects of Sildenafil (Viagra),CREB Signaling in Neurons,Dendritic Cell Maturation,Dopamine-DARPP32 Feedback in cAMP Signaling,Endothelin-1 Signaling,Gap Junction Signaling,Glioblastoma Multiforme Signaling,GPCR-Mediated Integration o…
2	mmu-miR-130b	miR-130a-3p (and other miRNAs w/seed AGUGCAA)	5.00E-04	High (predicted)	PMEPA1	TGF-β Signaling
2	mmu-miR-130b	miR-130a-3p (and other miRNAs w/seed AGUGCAA)	5.00E-04	High (predicted)	PPARG	Adipogenesis pathway,ERK/MAPK Signaling,FXR/RXR Activation,IL-12 Signaling and Production in Macrophages,PEDF Signaling,Polyamine Regulation in Colon Cancer,PPAR Signaling,Thyroid Cancer Signaling,Type II Diabetes Mellitus Signaling,Unfolded protein response
2	mmu-miR-130b	miR-130a-3p (and other miRNAs w/seed AGUGCAA)	5.00E-04	High (predicted)	PPP2R1B	AMPK Signaling,Breast Cancer Regulation by Stathmin1,Cardiac β-adrenergic Signaling,CDK5 Signaling,Cell Cycle Regulation by BTG Family Proteins,Ceramide Signaling,CTLA4 Signaling in Cytotoxic T Lymphocytes,Cyclins and Cell Cycle Regulation,Dopamine Receptor Signaling,Dopamine-DARPP32 Feedback in cAMP Signaling,ERK/MAPK Signaling,HIPPO signaling,ILK Signaling,Mitotic Roles of Polo-Like Kinase,mTOR…
2	mmu-miR-130b	miR-130a-3p (and other miRNAs w/seed AGUGCAA)	5.00E-04	High (predicted)	PRKAA1	AMPK Signaling,eNOS Signaling,Glucocorticoid Receptor Signaling,mTOR Signaling,Nitric Oxide Signaling in the Cardiovascular System,PPARα/RXRα Activation,Pyridoxal 5'-phosphate Salvage Pathway,Salvage Pathways of Pyrimidine Ribonucleotides,Type II Diabetes Mellitus Signaling
2	mmu-miR-130b	miR-130a-3p (and other miRNAs w/seed AGUGCAA)	5.00E-04	High (predicted)	PRKAA2	AMPK Signaling,eNOS Signaling,Glucocorticoid Receptor Signaling,mTOR Signaling,PPARα/RXRα Activation,Pyridoxal 5'-phosphate Salvage Pathway,Salvage Pathways of Pyrimidine Ribonucleotides,Type II Diabetes Mellitus Signaling
2	mmu-miR-130b	miR-130a-3p (and other miRNAs w/seed AGUGCAA)	5.00E-04	High (predicted)	PRKAB1	AMPK Signaling,eNOS Signaling,Glucocorticoid Receptor Signaling,mTOR Signaling,PPARα/RXRα Activation,Type II Diabetes Mellitus Signaling
2	mmu-miR-130b	miR-130a-3p (and other miRNAs w/seed AGUGCAA)	5.00E-04	High (predicted)	PRKACB	AMPK Signaling,Amyloid Processing,Androgen Signaling,Axonal Guidance Signaling,BMP signaling pathway,Breast Cancer Regulation by Stathmin1,Calcium Signaling,cAMP-mediated signaling,Cardiac Hypertrophy Signaling,Cardiac β-adrenergic Signaling,CDK5 Signaling,Cellular Effects of Sildenafil (Viagra),Colorectal Cancer Metastasis Signaling,Corticotropin Releasing Hormone Signaling,CREB Signaling in Neu…
2	mmu-miR-130b	miR-130a-3p (and other miRNAs w/seed AGUGCAA)	5.00E-04	High (predicted)	PRKD3	14-3-3-mediated Signaling,Aldosterone Signaling in Epithelial Cells,Androgen Signaling,Axonal Guidance Signaling,Breast Cancer Regulation by Stathmin1,Calcium-induced T Lymphocyte Apoptosis,CCR3 Signaling in Eosinophils,CCR5 Signaling in Macrophages,Cholecystokinin/Gastrin-mediated Signaling,Corticotropin Releasing Hormone Signaling,CREB Signaling in Neurons,CXCR4 Signaling,Dopamine-DARPP32 Feedb…
2	mmu-miR-130b	miR-130a-3p (and other miRNAs w/seed AGUGCAA)	5.00E-04	High (predicted)	PRR5L	mTOR Signaling
2	mmu-miR-130b	miR-130a-3p (and other miRNAs w/seed AGUGCAA)	5.00E-04	Moderate (predicted)	PSEN1	Amyloid Processing,ErbB4 Signaling,Mitochondrial Dysfunction,Molecular Mechanisms of Cancer,Neuregulin Signaling,Notch Signaling,Regulation of the Epithelial-Mesenchymal Transition Pathway
2	mmu-miR-130b	miR-130a-3p (and other miRNAs w/seed AGUGCAA)	5.00E-04	High (predicted)	PTEN	3-phosphoinositide Biosynthesis,3-phosphoinositide Degradation,B Cell Receptor Signaling,D-myo-inositol (1,3,4)-trisphosphate Biosynthesis,D-myo-inositol (1,4,5,6)-Tetrakisphosphate Biosynthesis,D-myo-inositol (3,4,5,6)-tetrakisphosphate Biosynthesis,D-myo-inositol-5-phosphate Metabolism,Endometrial Cancer Signaling,Epithelial Adherens Junction Signaling,ErbB2-ErbB3 Signaling,FAK Signaling,Fcγ Re…
2	mmu-miR-130b	miR-130a-3p (and other miRNAs w/seed AGUGCAA)	5.00E-04	Moderate (predicted)	PTGER2	cAMP-mediated signaling,Colorectal Cancer Metastasis Signaling,Eicosanoid Signaling,Endothelin-1 Signaling,G-Protein Coupled Receptor Signaling,Gαs Signaling,Renin-Angiotensin Signaling
2	mmu-miR-130b	miR-130a-3p (and other miRNAs w/seed AGUGCAA)	5.00E-04	High (predicted)	PTGES3	Aryl Hydrocarbon Receptor Signaling,Glucocorticoid Receptor Signaling,Prostanoid Biosynthesis,Telomerase Signaling,Xenobiotic Metabolism Signaling
2	mmu-miR-130b	miR-130a-3p (and other miRNAs w/seed AGUGCAA)	5.00E-04	Moderate (predicted)	PTPN1	3-phosphoinositide Biosynthesis,3-phosphoinositide Degradation,Caveolar-mediated Endocytosis Signaling,D-myo-inositol (1,4,5,6)-Tetrakisphosphate Biosynthesis,D-myo-inositol (3,4,5,6)-tetrakisphosphate Biosynthesis,D-myo-inositol-5-phosphate Metabolism,Insulin Receptor Signaling,JAK/Stat Signaling,Protein Kinase A Signaling,Role of JAK2 in Hormone-like Cytokine Signaling,Superpathway of Inositol …
2	mmu-miR-130b	miR-130a-3p (and other miRNAs w/seed AGUGCAA)	5.00E-04	High (predicted)	PTPRM	3-phosphoinositide Biosynthesis,3-phosphoinositide Degradation,D-myo-inositol (1,4,5,6)-Tetrakisphosphate Biosynthesis,D-myo-inositol (3,4,5,6)-tetrakisphosphate Biosynthesis,D-myo-inositol-5-phosphate Metabolism,Epithelial Adherens Junction Signaling,Protein Kinase A Signaling,Superpathway of Inositol Phosphate Compounds
2	mmu-miR-130b	miR-130a-3p (and other miRNAs w/seed AGUGCAA)	5.00E-04	High (predicted)	RAB34	Macropinocytosis Signaling
2	mmu-miR-130b	miR-130a-3p (and other miRNAs w/seed AGUGCAA)	5.00E-04	High (predicted)	RAB5A	Amyotrophic Lateral Sclerosis Signaling,Caveolar-mediated Endocytosis Signaling,Clathrin-mediated Endocytosis Signaling,Macropinocytosis Signaling,phagosome maturation,Remodeling of Epithelial Adherens Junctions
2	mmu-miR-130b	miR-130a-3p (and other miRNAs w/seed AGUGCAA)	5.00E-04	High (predicted)	RAB5B	Amyotrophic Lateral Sclerosis Signaling,Caveolar-mediated Endocytosis Signaling,Clathrin-mediated Endocytosis Signaling,phagosome maturation,Remodeling of Epithelial Adherens Junctions
2	mmu-miR-130b	miR-130a-3p (and other miRNAs w/seed AGUGCAA)	5.00E-04	Moderate (predicted)	RAG1	B Cell Development,Primary Immunodeficiency Signaling
2	mmu-miR-130b	miR-130a-3p (and other miRNAs w/seed AGUGCAA)	5.00E-04	High (predicted)	RASA1	3-phosphoinositide Biosynthesis,3-phosphoinositide Degradation,Angiopoietin Signaling,Axonal Guidance Signaling,Cdc42 Signaling,D-myo-inositol (1,4,5,6)-Tetrakisphosphate Biosynthesis,D-myo-inositol (3,4,5,6)-tetrakisphosphate Biosynthesis,D-myo-inositol-5-phosphate Metabolism,EGF Signaling,Ephrin Receptor Signaling,G-Protein Coupled Receptor Signaling,GDNF Family Ligand-Receptor Interactions,Gα1…
2	mmu-miR-130b	miR-130a-3p (and other miRNAs w/seed AGUGCAA)	5.00E-04	Moderate (predicted)	RB1CC1	autophagy,Breast Cancer Regulation by Stathmin1
2	mmu-miR-130b	miR-130a-3p (and other miRNAs w/seed AGUGCAA)	5.00E-04	Moderate (predicted)	RET	GDNF Family Ligand-Receptor Interactions,Thyroid Cancer Signaling
2	mmu-miR-130b	miR-130a-3p (and other miRNAs w/seed AGUGCAA)	5.00E-04	High (predicted)	RND2	Actin Nucleation by ARP-WASP Complex,Cardiac Hypertrophy Signaling,Cholecystokinin/Gastrin-mediated Signaling,Colorectal Cancer Metastasis Signaling,CXCR4 Signaling,Germ Cell-Sertoli Cell Junction Signaling,Glioblastoma Multiforme Signaling,Glioma Invasiveness Signaling,Gαq Signaling,HMGB1 Signaling,IL-8 Signaling,ILK Signaling,Integrin Signaling,Molecular Mechanisms of Cancer,mTOR Signaling,phag…
2	mmu-miR-130b	miR-130a-3p (and other miRNAs w/seed AGUGCAA)	5.00E-04	High (predicted)	RNF41	Neuregulin Signaling
2	mmu-miR-130b	miR-130a-3p (and other miRNAs w/seed AGUGCAA)	5.00E-04	High (predicted)	ROBO2	Axonal Guidance Signaling
2	mmu-miR-130b	miR-130a-3p (and other miRNAs w/seed AGUGCAA)	5.00E-04	High (predicted)	ROCK2	Actin Cytoskeleton Signaling,Actin Nucleation by ARP-WASP Complex,Axonal Guidance Signaling,Breast Cancer Regulation by Stathmin1,Cardiac Hypertrophy Signaling,CCR3 Signaling in Eosinophils,Chemokine Signaling,Cholecystokinin/Gastrin-mediated Signaling,CXCR4 Signaling,Ephrin A Signaling,Ephrin B Signaling,Ephrin Receptor Signaling,Gα12/13 Signaling,Gαq Signaling,IL-8 Signaling,Leukocyte Extravasa…
2	mmu-miR-130b	miR-130a-3p (and other miRNAs w/seed AGUGCAA)	5.00E-04	High (predicted)	RPA2	Cell Cycle Control of Chromosomal Replication,Nucleotide Excision Repair Pathway
2	mmu-miR-130b	miR-130a-3p (and other miRNAs w/seed AGUGCAA)	5.00E-04	High (predicted)	RPL36A	EIF2 Signaling
2	mmu-miR-130b	miR-130a-3p (and other miRNAs w/seed AGUGCAA)	5.00E-04	High (predicted)	RPS6KA2	CNTF Signaling,ERK5 Signaling,FLT3 Signaling in Hematopoietic Progenitor Cells,Growth Hormone Signaling,Melanocyte Development and Pigmentation Signaling,MSP-RON Signaling Pathway,mTOR Signaling,NGF Signaling,p38 MAPK Signaling,Role of IL-17F in Allergic Inflammatory Airway Diseases,Role of Tissue Factor in Cancer,UVA-Induced MAPK Signaling
2	mmu-miR-130b	miR-130a-3p (and other miRNAs w/seed AGUGCAA)	5.00E-04	High (predicted)	RPS6KA5	Bladder Cancer Signaling,CNTF Signaling,ERK/MAPK Signaling,ERK5 Signaling,FGF Signaling,FLT3 Signaling in Hematopoietic Progenitor Cells,Growth Hormone Signaling,ILK Signaling,Melanocyte Development and Pigmentation Signaling,mTOR Signaling,NGF Signaling,p38 MAPK Signaling,Role of IL-17F in Allergic Inflammatory Airway Diseases,Role of Tissue Factor in Cancer,UVA-Induced MAPK Signaling,UVB-Induce…
2	mmu-miR-130b	miR-130a-3p (and other miRNAs w/seed AGUGCAA)	5.00E-04	High (predicted)	RUNX3	TGF-β Signaling
2	mmu-miR-130b	miR-130a-3p (and other miRNAs w/seed AGUGCAA)	5.00E-04	Moderate (predicted)	RYR2	Calcium Signaling,Cardiac β-adrenergic Signaling,Gαs Signaling,Netrin Signaling,Nitric Oxide Signaling in the Cardiovascular System,nNOS Signaling in Skeletal Muscle Cells,Protein Kinase A Signaling,Synaptic Long Term Depression
2	mmu-miR-130b	miR-130a-3p (and other miRNAs w/seed AGUGCAA)	5.00E-04	High (predicted)	S1PR1	cAMP-mediated signaling,Ceramide Signaling,G-Protein Coupled Receptor Signaling,Gαi Signaling,Human Embryonic Stem Cell Pluripotency,Sphingosine-1-phosphate Signaling
2	mmu-miR-130b	miR-130a-3p (and other miRNAs w/seed AGUGCAA)	5.00E-04	High (predicted)	S1PR2	Ceramide Signaling,Human Embryonic Stem Cell Pluripotency,Sphingosine-1-phosphate Signaling
2	mmu-miR-130b	miR-130a-3p (and other miRNAs w/seed AGUGCAA)	5.00E-04	Moderate (predicted)	SAP18	Adipogenesis pathway,DNA Methylation and Transcriptional Repression Signaling
2	mmu-miR-130b	miR-130a-3p (and other miRNAs w/seed AGUGCAA)	5.00E-04	Moderate (predicted)	SDC4	Agranulocyte Adhesion and Diapedesis,Granulocyte Adhesion and Diapedesis,PCP pathway
2	mmu-miR-130b	miR-130a-3p (and other miRNAs w/seed AGUGCAA)	5.00E-04	Moderate (predicted)	SERPINE1	Acute Phase Response Signaling,Coagulation System,Glucocorticoid Receptor Signaling,Hepatic Fibrosis / Hepatic Stellate Cell Activation,HMGB1 Signaling,TGF-β Signaling
2	mmu-miR-130b	miR-130a-3p (and other miRNAs w/seed AGUGCAA)	5.00E-04	High (predicted)	SHANK2	Axonal Guidance Signaling
2	mmu-miR-130b	miR-130a-3p (and other miRNAs w/seed AGUGCAA)	5.00E-04	High (predicted)	SHC3	Endothelin-1 Signaling,Renin-Angiotensin Signaling
2	mmu-miR-130b	miR-130a-3p (and other miRNAs w/seed AGUGCAA)	5.00E-04	High (predicted)	SKP1	Antiproliferative Role of TOB in T Cell Signaling,Cell Cycle: G1/S Checkpoint Regulation,Cell Cycle: G2/M DNA Damage Checkpoint Regulation,Cyclins and Cell Cycle Regulation,HIPPO signaling,Protein Ubiquitination Pathway
2	mmu-miR-130b	miR-130a-3p (and other miRNAs w/seed AGUGCAA)	5.00E-04	Moderate (predicted)	SLC16A10	Sperm Motility
2	mmu-miR-130b	miR-130a-3p (and other miRNAs w/seed AGUGCAA)	5.00E-04	High (predicted)	SLC2A1	AMPK Signaling,Antioxidant Action of Vitamin C,HIF1α Signaling,Renal Cell Carcinoma Signaling,TR/RXR Activation,Vitamin-C Transport
2	mmu-miR-130b	miR-130a-3p (and other miRNAs w/seed AGUGCAA)	5.00E-04	Experimentally Observed,High (predicted)	SMAD4	Antiproliferative Role of TOB in T Cell Signaling,BMP signaling pathway,Cardiomyocyte Differentiation via BMP Receptors,Cell Cycle: G1/S Checkpoint Regulation,Chronic Myeloid Leukemia Signaling,Colorectal Cancer Metastasis Signaling,Factors Promoting Cardiogenesis in Vertebrates,Glucocorticoid Receptor Signaling,Hepatic Fibrosis / Hepatic Stellate Cell Activation,HIPPO signaling,Human Embryonic S…
2	mmu-miR-130b	miR-130a-3p (and other miRNAs w/seed AGUGCAA)	5.00E-04	High (predicted)	SMAD5	Adipogenesis pathway,BMP signaling pathway,Factors Promoting Cardiogenesis in Vertebrates,HIPPO signaling,Human Embryonic Stem Cell Pluripotency,Molecular Mechanisms of Cancer,Mouse Embryonic Stem Cell Pluripotency,RAR Activation,Role of NANOG in Mammalian Embryonic Stem Cell Pluripotency,Role of Osteoblasts, Osteoclasts and Chondrocytes in Rheumatoid Arthritis,TGF-β Signaling
2	mmu-miR-130b	miR-130a-3p (and other miRNAs w/seed AGUGCAA)	5.00E-04	High (predicted)	SMARCD2	AMPK Signaling,Glucocorticoid Receptor Signaling,Hereditary Breast Cancer Signaling,RAR Activation,Role of BRCA1 in DNA Damage Response
2	mmu-miR-130b	miR-130a-3p (and other miRNAs w/seed AGUGCAA)	5.00E-04	High (predicted)	SNAP25	Huntington's Disease Signaling,phagosome maturation,Tight Junction Signaling
2	mmu-miR-130b	miR-130a-3p (and other miRNAs w/seed AGUGCAA)	5.00E-04	High (predicted)	SOCS5	Acute Phase Response Signaling,Growth Hormone Signaling,IGF-1 Signaling,JAK/Stat Signaling,Prolactin Signaling,Role of JAK2 in Hormone-like Cytokine Signaling,STAT3 Pathway,Type I Diabetes Mellitus Signaling,Type II Diabetes Mellitus Signaling
2	mmu-miR-130b	miR-130a-3p (and other miRNAs w/seed AGUGCAA)	5.00E-04	High (predicted)	SOCS6	Acute Phase Response Signaling,Growth Hormone Signaling,IGF-1 Signaling,JAK/Stat Signaling,Prolactin Signaling,Role of JAK2 in Hormone-like Cytokine Signaling,STAT3 Pathway,Type I Diabetes Mellitus Signaling,Type II Diabetes Mellitus Signaling
2	mmu-miR-130b	miR-130a-3p (and other miRNAs w/seed AGUGCAA)	5.00E-04	Moderate (predicted)	SOD2	Acute Phase Response Signaling,Mitochondrial Dysfunction,NRF2-mediated Oxidative Stress Response,PEDF Signaling,Superoxide Radicals Degradation
2	mmu-miR-130b	miR-130a-3p (and other miRNAs w/seed AGUGCAA)	5.00E-04	High (predicted)	SOS2	Actin Cytoskeleton Signaling,Actin Nucleation by ARP-WASP Complex,Acute Myeloid Leukemia Signaling,Acute Phase Response Signaling,Aldosterone Signaling in Epithelial Cells,Axonal Guidance Signaling,B Cell Receptor Signaling,Breast Cancer Regulation by Stathmin1,Cholecystokinin/Gastrin-mediated Signaling,Chronic Myeloid Leukemia Signaling,Colorectal Cancer Metastasis Signaling,CREB Signaling in Ne…
2	mmu-miR-130b	miR-130a-3p (and other miRNAs w/seed AGUGCAA)	5.00E-04	High (predicted)	SOX4	Wnt/β-catenin Signaling
2	mmu-miR-130b	miR-130a-3p (and other miRNAs w/seed AGUGCAA)	5.00E-04	High (predicted)	SOX5	Wnt/β-catenin Signaling
2	mmu-miR-130b	miR-130a-3p (and other miRNAs w/seed AGUGCAA)	5.00E-04	High (predicted)	SP1	Aryl Hydrocarbon Receptor Signaling,ErbB2-ErbB3 Signaling,Estrogen-Dependent Breast Cancer Signaling,Gap Junction Signaling,HMGB1 Signaling,Huntington's Disease Signaling,IL-10 Signaling,Prolactin Signaling,Telomerase Signaling,VDR/RXR Activation
2	mmu-miR-130b	miR-130a-3p (and other miRNAs w/seed AGUGCAA)	5.00E-04	High (predicted)	SPHK2	Ceramide Signaling,PDGF Signaling
2	mmu-miR-130b	miR-130a-3p (and other miRNAs w/seed AGUGCAA)	5.00E-04	Moderate (predicted)	SPN	B Cell Development,Leukocyte Extravasation Signaling
2	mmu-miR-130b	miR-130a-3p (and other miRNAs w/seed AGUGCAA)	5.00E-04	High (predicted)	STAT3	Acute Myeloid Leukemia Signaling,Acute Phase Response Signaling,cAMP-mediated signaling,CD40 Signaling,CNTF Signaling,Colorectal Cancer Metastasis Signaling,EGF Signaling,Ephrin Receptor Signaling,ErbB2-ErbB3 Signaling,ERK/MAPK Signaling,FGF Signaling,FLT3 Signaling in Hematopoietic Progenitor Cells,G-Protein Coupled Receptor Signaling,Glucocorticoid Receptor Signaling,GM-CSF Signaling,Growth Hor…
2	mmu-miR-130b	miR-130a-3p (and other miRNAs w/seed AGUGCAA)	5.00E-04	High (predicted)	STK4	HIPPO signaling,Non-Small Cell Lung Cancer Signaling
2	mmu-miR-130b	miR-130a-3p (and other miRNAs w/seed AGUGCAA)	5.00E-04	High (predicted)	SUV39H1	Bladder Cancer Signaling,Cell Cycle: G1/S Checkpoint Regulation,Chronic Myeloid Leukemia Signaling,Cyclins and Cell Cycle Regulation,Glioma Signaling,Molecular Mechanisms of Cancer,Non-Small Cell Lung Cancer Signaling,Ovarian Cancer Signaling,Pancreatic Adenocarcinoma Signaling,Prostate Cancer Signaling,Small Cell Lung Cancer Signaling
2	mmu-miR-130b	miR-130a-3p (and other miRNAs w/seed AGUGCAA)	5.00E-04	High (predicted)	TCF4	Acute Myeloid Leukemia Signaling,Acute Phase Response Signaling,Basal Cell Carcinoma Signaling,Colorectal Cancer Metastasis Signaling,Epithelial Adherens Junction Signaling,Factors Promoting Cardiogenesis in Vertebrates,Human Embryonic Stem Cell Pluripotency,Molecular Mechanisms of Cancer,Mouse Embryonic Stem Cell Pluripotency,Ovarian Cancer Signaling,PEDF Signaling,Polyamine Regulation in Colon …
2	mmu-miR-130b	miR-130a-3p (and other miRNAs w/seed AGUGCAA)	5.00E-04	Moderate (predicted)	TEK	Angiopoietin Signaling,IL-8 Signaling
2	mmu-miR-130b	miR-130a-3p (and other miRNAs w/seed AGUGCAA)	5.00E-04	High (predicted)	TGFA	ErbB Signaling,Hepatic Fibrosis / Hepatic Stellate Cell Activation,Neuregulin Signaling,NF-κB Signaling,Non-Small Cell Lung Cancer Signaling,Pancreatic Adenocarcinoma Signaling,Renal Cell Carcinoma Signaling
2	mmu-miR-130b	miR-130a-3p (and other miRNAs w/seed AGUGCAA)	5.00E-04	High (predicted)	TGFB2	Antiproliferative Role of TOB in T Cell Signaling,Aryl Hydrocarbon Receptor Signaling,Cardiac Hypertrophy Signaling,Cell Cycle: G1/S Checkpoint Regulation,Chronic Myeloid Leukemia Signaling,Colorectal Cancer Metastasis Signaling,Cyclins and Cell Cycle Regulation,Epithelial Adherens Junction Signaling,Factors Promoting Cardiogenesis in Vertebrates,Germ Cell-Sertoli Cell Junction Signaling,Glucocor…
2	mmu-miR-130b	miR-130a-3p (and other miRNAs w/seed AGUGCAA)	5.00E-04	High (predicted)	TGFBR1	Antiproliferative Role of TOB in T Cell Signaling,Cardiac Hypertrophy Signaling,Chronic Myeloid Leukemia Signaling,Colorectal Cancer Metastasis Signaling,Epithelial Adherens Junction Signaling,Factors Promoting Cardiogenesis in Vertebrates,Germ Cell-Sertoli Cell Junction Signaling,Glucocorticoid Receptor Signaling,Hepatic Fibrosis / Hepatic Stellate Cell Activation,Human Embryonic Stem Cell Pluri…
2	mmu-miR-130b	miR-130a-3p (and other miRNAs w/seed AGUGCAA)	5.00E-04	High (predicted)	TGFBR2	Antiproliferative Role of TOB in T Cell Signaling,Cardiac Hypertrophy Signaling,Chronic Myeloid Leukemia Signaling,Colorectal Cancer Metastasis Signaling,Epithelial Adherens Junction Signaling,Factors Promoting Cardiogenesis in Vertebrates,Germ Cell-Sertoli Cell Junction Signaling,Glucocorticoid Receptor Signaling,Hepatic Fibrosis / Hepatic Stellate Cell Activation,Human Embryonic Stem Cell Pluri…
2	mmu-miR-130b	miR-130a-3p (and other miRNAs w/seed AGUGCAA)	5.00E-04	High (predicted)	TIMP2	Glioma Invasiveness Signaling,Hepatic Fibrosis / Hepatic Stellate Cell Activation,Inhibition of Matrix Metalloproteases,Leukocyte Extravasation Signaling
2	mmu-miR-130b	miR-130a-3p (and other miRNAs w/seed AGUGCAA)	5.00E-04	Moderate (predicted)	TLR7	Altered T Cell and B Cell Signaling in Rheumatoid Arthritis,Colorectal Cancer Metastasis Signaling,Communication between Innate and Adaptive Immune Cells,Crosstalk between Dendritic Cells and Natural Killer Cells,NF-κB Signaling,phagosome formation,Role of Macrophages, Fibroblasts and Endothelial Cells in Rheumatoid Arthritis,Role of Pattern Recognition Receptors in Recognition of Bacteria and Vi…
2	mmu-miR-130b	miR-130a-3p (and other miRNAs w/seed AGUGCAA)	5.00E-04	High (predicted)	TNF	14-3-3-mediated Signaling,Activation of IRF by Cytosolic Pattern Recognition Receptors,Acute Phase Response Signaling,Adipogenesis pathway,Agranulocyte Adhesion and Diapedesis,Airway Inflammation in Asthma,Airway Pathology in Chronic Obstructive Pulmonary Disease,Allograft Rejection Signaling,Altered T Cell and B Cell Signaling in Rheumatoid Arthritis,Antioxidant Action of Vitamin C,Apoptosis Sig…
2	mmu-miR-130b	miR-130a-3p (and other miRNAs w/seed AGUGCAA)	5.00E-04	High (predicted)	TNFRSF1B	Acute Phase Response Signaling,Apoptosis Signaling,Ceramide Signaling,Crosstalk between Dendritic Cells and Natural Killer Cells,Death Receptor Signaling,Dendritic Cell Maturation,Granulocyte Adhesion and Diapedesis,Hepatic Cholestasis,Hepatic Fibrosis / Hepatic Stellate Cell Activation,HMGB1 Signaling,IL-6 Signaling,Induction of Apoptosis by HIV1,LPS/IL-1 Mediated Inhibition of RXR Function,LXR/…
2	mmu-miR-130b	miR-130a-3p (and other miRNAs w/seed AGUGCAA)	5.00E-04	High (predicted)	TNPO1	RAN Signaling
2	mmu-miR-130b	miR-130a-3p (and other miRNAs w/seed AGUGCAA)	5.00E-04	High (predicted)	TPP1	Telomerase Signaling
2	mmu-miR-130b	miR-130a-3p (and other miRNAs w/seed AGUGCAA)	5.00E-04	High (predicted)	TSC1	14-3-3-mediated Signaling,AMPK Signaling,Glioblastoma Multiforme Signaling,HER-2 Signaling in Breast Cancer,Insulin Receptor Signaling,mTOR Signaling,PI3K/AKT Signaling
2	mmu-miR-130b	miR-130a-3p (and other miRNAs w/seed AGUGCAA)	5.00E-04	High (predicted)	TSPAN3	Integrin Signaling
2	mmu-miR-130b	miR-130a-3p (and other miRNAs w/seed AGUGCAA)	5.00E-04	Moderate (predicted)	TWF1	IL-15 Production,Sperm Motility
2	mmu-miR-130b	miR-130a-3p (and other miRNAs w/seed AGUGCAA)	5.00E-04	Moderate (predicted)	UBC	Clathrin-mediated Endocytosis Signaling,GABA Receptor Signaling,Hereditary Breast Cancer Signaling,Huntington's Disease Signaling,Protein Ubiquitination Pathway,Renal Cell Carcinoma Signaling,Toll-like Receptor Signaling,Wnt/β-catenin Signaling
2	mmu-miR-130b	miR-130a-3p (and other miRNAs w/seed AGUGCAA)	5.00E-04	High (predicted)	VANGL1	PCP pathway
2	mmu-miR-130b	miR-130a-3p (and other miRNAs w/seed AGUGCAA)	5.00E-04	High (predicted)	VAPA	Tight Junction Signaling
2	mmu-miR-130b	miR-130a-3p (and other miRNAs w/seed AGUGCAA)	5.00E-04	High (predicted)	VAV2	Actin Cytoskeleton Signaling,B Cell Receptor Signaling,Cdc42 Signaling,Ephrin A Signaling,Ephrin B Signaling,Epithelial Adherens Junction Signaling,Fc Epsilon RI Signaling,Fcγ Receptor-mediated Phagocytosis in Macrophages and Monocytes,Gα12/13 Signaling,Leukocyte Extravasation Signaling,Natural Killer Cell Signaling,PI3K Signaling in B Lymphocytes,PKCθ Signaling in T Lymphocytes,Regulation of IL-…
2	mmu-miR-130b	miR-130a-3p (and other miRNAs w/seed AGUGCAA)	5.00E-04	High (predicted)	WASL	Actin Cytoskeleton Signaling,Actin Nucleation by ARP-WASP Complex,Axonal Guidance Signaling,Cdc42 Signaling,Clathrin-mediated Endocytosis Signaling,Ephrin Receptor Signaling,Epithelial Adherens Junction Signaling,Germ Cell-Sertoli Cell Junction Signaling,Integrin Signaling,Leukocyte Extravasation Signaling,PAK Signaling,Regulation of Actin-based Motility by Rho,RhoGDI Signaling,Signaling by Rho F…
2	mmu-miR-130b	miR-130a-3p (and other miRNAs w/seed AGUGCAA)	5.00E-04	High (predicted)	WDFY3	autophagy
2	mmu-miR-130b	miR-130a-3p (and other miRNAs w/seed AGUGCAA)	5.00E-04	Moderate (predicted)	WDR33	Cleavage and Polyadenylation of Pre-mRNA
2	mmu-miR-130b	miR-130a-3p (and other miRNAs w/seed AGUGCAA)	5.00E-04	Moderate (predicted)	WEE1	Cell Cycle: G2/M DNA Damage Checkpoint Regulation,Cyclins and Cell Cycle Regulation,Hereditary Breast Cancer Signaling,Mitotic Roles of Polo-Like Kinase
2	mmu-miR-130b	miR-130a-3p (and other miRNAs w/seed AGUGCAA)	5.00E-04	High (predicted)	WNT1	Axonal Guidance Signaling,Basal Cell Carcinoma Signaling,Colorectal Cancer Metastasis Signaling,Glioblastoma Multiforme Signaling,Human Embryonic Stem Cell Pluripotency,Molecular Mechanisms of Cancer,Ovarian Cancer Signaling,PCP pathway,Regulation of the Epithelial-Mesenchymal Transition Pathway,Role of Macrophages, Fibroblasts and Endothelial Cells in Rheumatoid Arthritis,Role of NANOG in Mammal…
2	mmu-miR-130b	miR-130a-3p (and other miRNAs w/seed AGUGCAA)	5.00E-04	High (predicted)	WNT10A	Axonal Guidance Signaling,Basal Cell Carcinoma Signaling,Colorectal Cancer Metastasis Signaling,Glioblastoma Multiforme Signaling,Human Embryonic Stem Cell Pluripotency,Molecular Mechanisms of Cancer,Ovarian Cancer Signaling,PCP pathway,Regulation of the Epithelial-Mesenchymal Transition Pathway,Role of Macrophages, Fibroblasts and Endothelial Cells in Rheumatoid Arthritis,Role of NANOG in Mammal…
2	mmu-miR-130b	miR-130a-3p (and other miRNAs w/seed AGUGCAA)	5.00E-04	High (predicted)	WNT2B	Axonal Guidance Signaling,Basal Cell Carcinoma Signaling,Colorectal Cancer Metastasis Signaling,Glioblastoma Multiforme Signaling,Human Embryonic Stem Cell Pluripotency,Molecular Mechanisms of Cancer,Ovarian Cancer Signaling,PCP pathway,Regulation of the Epithelial-Mesenchymal Transition Pathway,Role of Macrophages, Fibroblasts and Endothelial Cells in Rheumatoid Arthritis,Role of NANOG in Mammal…
2	mmu-miR-130b	miR-130a-3p (and other miRNAs w/seed AGUGCAA)	5.00E-04	High (predicted)	XIAP	Amyotrophic Lateral Sclerosis Signaling,Apoptosis Signaling,BMP signaling pathway,Death Receptor Signaling,Induction of Apoptosis by HIV1,Molecular Mechanisms of Cancer,Mouse Embryonic Stem Cell Pluripotency,Protein Ubiquitination Pathway,RANK Signaling in Osteoclasts,Role of Osteoblasts, Osteoclasts and Chondrocytes in Rheumatoid Arthritis,TNFR1 Signaling,TNFR2 Signaling,TWEAK Signaling
2	mmu-miR-130b	miR-130a-3p (and other miRNAs w/seed AGUGCAA)	5.00E-04	High (predicted)	ZAK	SAPK/JNK Signaling,Sertoli Cell-Sertoli Cell Junction Signaling
2	mmu-miR-130b	miR-130a-3p (and other miRNAs w/seed AGUGCAA)	5.00E-04	High (predicted)	ZEB1	PEDF Signaling,Regulation of the Epithelial-Mesenchymal Transition Pathway
2	mmu-miR-130b	miR-130a-3p (and other miRNAs w/seed AGUGCAA)	5.00E-04	High (predicted)	ZEB2	Regulation of the Epithelial-Mesenchymal Transition Pathway
2	mmu-miR-130b	miR-130a-3p (and other miRNAs w/seed AGUGCAA)	5.00E-04	High (predicted)	ZFYVE9	TGF-β Signaling
2	mmu-miR-18a	miR-18a-5p (and other miRNAs w/seed AAGGUGC)	1.00E-04	Moderate (predicted)	ABL1	ATM Signaling,Axonal Guidance Signaling,B Cell Receptor Signaling,Bladder Cancer Signaling,Caveolar-mediated Endocytosis Signaling,CDK5 Signaling,Cell Cycle: G1/S Checkpoint Regulation,Cell Cycle: G2/M DNA Damage Checkpoint Regulation,Chronic Myeloid Leukemia Signaling,Cyclins and Cell Cycle Regulation,DNA Double-Strand Break Repair by Homologous Recombination,Ephrin Receptor Signaling,G Protein …
2	mmu-miR-18a	miR-18a-5p (and other miRNAs w/seed AAGGUGC)	1.00E-04	Moderate (predicted)	ABLIM3	Axonal Guidance Signaling,Netrin Signaling
2	mmu-miR-18a	miR-18a-5p (and other miRNAs w/seed AAGGUGC)	1.00E-04	High (predicted)	ADAMTS9	Axonal Guidance Signaling
2	mmu-miR-18a	miR-18a-5p (and other miRNAs w/seed AAGGUGC)	1.00E-04	Moderate (predicted)	AJUBA	HIPPO signaling
2	mmu-miR-18a	miR-18a-5p (and other miRNAs w/seed AAGGUGC)	1.00E-04	Moderate (predicted)	ALDH5A1	4-aminobutyrate Degradation I,Aryl Hydrocarbon Receptor Signaling,GABA Receptor Signaling,Glutamate Degradation III (via 4-aminobutyrate),LPS/IL-1 Mediated Inhibition of RXR Function,Xenobiotic Metabolism Signaling
2	mmu-miR-18a	miR-18a-5p (and other miRNAs w/seed AAGGUGC)	1.00E-04	Moderate (predicted)	ARF6	Clathrin-mediated Endocytosis Signaling,Fcγ Receptor-mediated Phagocytosis in Macrophages and Monocytes,Integrin Signaling,Lipid Antigen Presentation by CD1,Macropinocytosis Signaling,Paxillin Signaling,Remodeling of Epithelial Adherens Junctions
2	mmu-miR-18a	miR-18a-5p (and other miRNAs w/seed AAGGUGC)	1.00E-04	High (predicted)	ATM	14-3-3-mediated Signaling,3-phosphoinositide Biosynthesis,Actin Cytoskeleton Signaling,Acute Myeloid Leukemia Signaling,Aldosterone Signaling in Epithelial Cells,AMPK Signaling,Amyotrophic Lateral Sclerosis Signaling,Angiopoietin Signaling,Antiproliferative Role of Somatostatin Receptor 2,Aryl Hydrocarbon Receptor Signaling,ATM Signaling,Axonal Guidance Signaling,B Cell Receptor Signaling,Breast …
2	mmu-miR-18a	miR-18a-5p (and other miRNAs w/seed AAGGUGC)	1.00E-04	Experimentally Observed	BCL2L11	Apoptosis Signaling,Molecular Mechanisms of Cancer,PTEN Signaling
2	mmu-miR-18a	miR-18a-5p (and other miRNAs w/seed AAGGUGC)	1.00E-04	Moderate (predicted)	CAB39	AMPK Signaling
2	mmu-miR-18a	miR-18a-5p (and other miRNAs w/seed AAGGUGC)	1.00E-04	Moderate (predicted)	CASP7	Amyotrophic Lateral Sclerosis Signaling,Apoptosis Signaling,Cytotoxic T Lymphocyte-mediated Apoptosis of Target Cells,Death Receptor Signaling,Endoplasmic Reticulum Stress Pathway,Endothelin-1 Signaling,Huntington's Disease Signaling,Molecular Mechanisms of Cancer,PEDF Signaling,Sphingosine-1-phosphate Signaling,TNFR1 Signaling,Tumoricidal Function of Hepatic Natural Killer Cells,TWEAK Signaling
2	mmu-miR-18a	miR-18a-5p (and other miRNAs w/seed AAGGUGC)	1.00E-04	High (predicted)	CCND2	Aryl Hydrocarbon Receptor Signaling,Cell Cycle: G1/S Checkpoint Regulation,Cyclins and Cell Cycle Regulation,GADD45 Signaling,IL-8 Signaling,Molecular Mechanisms of Cancer,p53 Signaling
2	mmu-miR-18a	miR-18a-5p (and other miRNAs w/seed AAGGUGC)	1.00E-04	Moderate (predicted)	CDC42	Actin Cytoskeleton Signaling,Actin Nucleation by ARP-WASP Complex,Agrin Interactions at Neuromuscular Junction,Axonal Guidance Signaling,B Cell Receptor Signaling,Breast Cancer Regulation by Stathmin1,CD28 Signaling in T Helper Cells,Cdc42 Signaling,Clathrin-mediated Endocytosis Signaling,Ephrin A Signaling,Ephrin B Signaling,Ephrin Receptor Signaling,Epithelial Adherens Junction Signaling,ErbB S…
2	mmu-miR-18a	miR-18a-5p (and other miRNAs w/seed AAGGUGC)	1.00E-04	High (predicted)	CDK2	Antiproliferative Role of TOB in T Cell Signaling,Aryl Hydrocarbon Receptor Signaling,ATM Signaling,Breast Cancer Regulation by Stathmin1,Cell Cycle Control of Chromosomal Replication,Cell Cycle Regulation by BTG Family Proteins,Cell Cycle: G1/S Checkpoint Regulation,Cyclins and Cell Cycle Regulation,DNA damage-induced 14-3-3σ Signaling,Estrogen-mediated S-phase Entry,Factors Promoting Cardiogene…
2	mmu-miR-18a	miR-18a-5p (and other miRNAs w/seed AAGGUGC)	1.00E-04	Experimentally Observed	CDKN1A	Antiproliferative Role of Somatostatin Receptor 2,Aryl Hydrocarbon Receptor Signaling,ATM Signaling,Bladder Cancer Signaling,Breast Cancer Regulation by Stathmin1,Cell Cycle: G1/S Checkpoint Regulation,Cell Cycle: G2/M DNA Damage Checkpoint Regulation,Chronic Myeloid Leukemia Signaling,Cyclins and Cell Cycle Regulation,Estrogen-mediated S-phase Entry,GADD45 Signaling,Glioblastoma Multiforme Signa…
2	mmu-miR-18a	miR-18a-5p (and other miRNAs w/seed AAGGUGC)	1.00E-04	Moderate (predicted)	COPA	Caveolar-mediated Endocytosis Signaling
2	mmu-miR-18a	miR-18a-5p (and other miRNAs w/seed AAGGUGC)	1.00E-04	Experimentally Observed,High (predicted)	CTGF	Hepatic Fibrosis / Hepatic Stellate Cell Activation,IGF-1 Signaling,Role of Tissue Factor in Cancer
2	mmu-miR-18a	miR-18a-5p (and other miRNAs w/seed AAGGUGC)	1.00E-04	Moderate (predicted)	CTNNA1	Endometrial Cancer Signaling,Epithelial Adherens Junction Signaling,Germ Cell-Sertoli Cell Junction Signaling,Leukocyte Extravasation Signaling,Molecular Mechanisms of Cancer,Remodeling of Epithelial Adherens Junctions,Sertoli Cell-Sertoli Cell Junction Signaling,Tight Junction Signaling
2	mmu-miR-18a	miR-18a-5p (and other miRNAs w/seed AAGGUGC)	1.00E-04	Moderate (predicted)	DFFA	Apoptosis Signaling,Cytotoxic T Lymphocyte-mediated Apoptosis of Target Cells,Death Receptor Signaling,Granzyme B Signaling,Induction of Apoptosis by HIV1,Tumoricidal Function of Hepatic Natural Killer Cells
2	mmu-miR-18a	miR-18a-5p (and other miRNAs w/seed AAGGUGC)	1.00E-04	Moderate (predicted)	DOK2	Angiopoietin Signaling,GDNF Family Ligand-Receptor Interactions
2	mmu-miR-18a	miR-18a-5p (and other miRNAs w/seed AAGGUGC)	1.00E-04	Experimentally Observed	E2F1	Aryl Hydrocarbon Receptor Signaling,Bladder Cancer Signaling,Breast Cancer Regulation by Stathmin1,Cell Cycle Regulation by BTG Family Proteins,Cell Cycle: G1/S Checkpoint Regulation,Chronic Myeloid Leukemia Signaling,Cyclins and Cell Cycle Regulation,Estrogen-mediated S-phase Entry,Glioblastoma Multiforme Signaling,Glioma Signaling,Hereditary Breast Cancer Signaling,Melanoma Signaling,Molecular …
2	mmu-miR-18a	miR-18a-5p (and other miRNAs w/seed AAGGUGC)	1.00E-04	Experimentally Observed	E2F2	Breast Cancer Regulation by Stathmin1,Cell Cycle Regulation by BTG Family Proteins,Cell Cycle: G1/S Checkpoint Regulation,Chronic Myeloid Leukemia Signaling,Cyclins and Cell Cycle Regulation,Estrogen-mediated S-phase Entry,Glioblastoma Multiforme Signaling,Glioma Signaling,Molecular Mechanisms of Cancer,Pancreatic Adenocarcinoma Signaling,Role of BRCA1 in DNA Damage Response,Role of CHK Proteins …
2	mmu-miR-18a	miR-18a-5p (and other miRNAs w/seed AAGGUGC)	1.00E-04	Experimentally Observed	E2F3	Breast Cancer Regulation by Stathmin1,Cell Cycle Regulation by BTG Family Proteins,Cell Cycle: G1/S Checkpoint Regulation,Chronic Myeloid Leukemia Signaling,Cyclins and Cell Cycle Regulation,Estrogen-mediated S-phase Entry,Glioblastoma Multiforme Signaling,Glioma Signaling,Molecular Mechanisms of Cancer,Pancreatic Adenocarcinoma Signaling,Role of BRCA1 in DNA Damage Response,Role of CHK Proteins …
2	mmu-miR-18a	miR-18a-5p (and other miRNAs w/seed AAGGUGC)	1.00E-04	Moderate (predicted)	EIF2A	EIF2 Signaling,Regulation of eIF4 and p70S6K Signaling,Unfolded protein response
2	mmu-miR-18a	miR-18a-5p (and other miRNAs w/seed AAGGUGC)	1.00E-04	Moderate (predicted)	EPHA7	Axonal Guidance Signaling,Ephrin A Signaling,Ephrin Receptor Signaling
2	mmu-miR-18a	miR-18a-5p (and other miRNAs w/seed AAGGUGC)	1.00E-04	Experimentally Observed,High (predicted)	ESR1	Aryl Hydrocarbon Receptor Signaling,eNOS Signaling,ERK/MAPK Signaling,Estrogen Receptor Signaling,Estrogen-Dependent Breast Cancer Signaling,Estrogen-mediated S-phase Entry,Glucocorticoid Receptor Signaling,Hepatic Cholestasis,RhoGDI Signaling
2	mmu-miR-18a	miR-18a-5p (and other miRNAs w/seed AAGGUGC)	1.00E-04	High (predicted)	FGF1	Actin Cytoskeleton Signaling,Adipogenesis pathway,Bladder Cancer Signaling,Clathrin-mediated Endocytosis Signaling,Ephrin Receptor Signaling,Epithelial Adherens Junction Signaling,FGF Signaling,Hepatic Fibrosis / Hepatic Stellate Cell Activation,Regulation of the Epithelial-Mesenchymal Transition Pathway
2	mmu-miR-18a	miR-18a-5p (and other miRNAs w/seed AAGGUGC)	1.00E-04	High (predicted)	FGFR3	Adipogenesis pathway,Bladder Cancer Signaling,FGF Signaling,Human Embryonic Stem Cell Pluripotency,NF-κB Signaling,PTEN Signaling,Regulation of the Epithelial-Mesenchymal Transition Pathway,STAT3 Pathway
2	mmu-miR-18a	miR-18a-5p (and other miRNAs w/seed AAGGUGC)	1.00E-04	High (predicted)	FNBP1	Actin Nucleation by ARP-WASP Complex,Cardiac Hypertrophy Signaling,Cholecystokinin/Gastrin-mediated Signaling,Colorectal Cancer Metastasis Signaling,CXCR4 Signaling,Germ Cell-Sertoli Cell Junction Signaling,Glioblastoma Multiforme Signaling,Glioma Invasiveness Signaling,Gαq Signaling,HMGB1 Signaling,IL-8 Signaling,ILK Signaling,Integrin Signaling,Molecular Mechanisms of Cancer,mTOR Signaling,phag…
2	mmu-miR-18a	miR-18a-5p (and other miRNAs w/seed AAGGUGC)	1.00E-04	High (predicted)	FOXH1	TGF-β Signaling
2	mmu-miR-18a	miR-18a-5p (and other miRNAs w/seed AAGGUGC)	1.00E-04	High (predicted)	FRS2	FGF Signaling,GDNF Family Ligand-Receptor Interactions,Neurotrophin/TRK Signaling,Regulation of the Epithelial-Mesenchymal Transition Pathway
2	mmu-miR-18a	miR-18a-5p (and other miRNAs w/seed AAGGUGC)	1.00E-04	Moderate (predicted)	FZD8	Adipogenesis pathway,Axonal Guidance Signaling,Basal Cell Carcinoma Signaling,Colorectal Cancer Metastasis Signaling,Factors Promoting Cardiogenesis in Vertebrates,Glioblastoma Multiforme Signaling,Human Embryonic Stem Cell Pluripotency,Molecular Mechanisms of Cancer,Mouse Embryonic Stem Cell Pluripotency,Ovarian Cancer Signaling,PCP pathway,Regulation of the Epithelial-Mesenchymal Transition Pat…
2	mmu-miR-18a	miR-18a-5p (and other miRNAs w/seed AAGGUGC)	1.00E-04	Moderate (predicted)	GIT2	FAK Signaling,Paxillin Signaling
2	mmu-miR-18a	miR-18a-5p (and other miRNAs w/seed AAGGUGC)	1.00E-04	Moderate (predicted)	GUCY1A3	Antiproliferative Role of Somatostatin Receptor 2,Cellular Effects of Sildenafil (Viagra),Corticotropin Releasing Hormone Signaling,Dopamine-DARPP32 Feedback in cAMP Signaling,Endothelin-1 Signaling,eNOS Signaling,Gap Junction Signaling,Inhibition of Angiogenesis by TSP1,Nitric Oxide Signaling in the Cardiovascular System,Phototransduction Pathway,Relaxin Signaling,Sertoli Cell-Sertoli Cell Junct…
2	mmu-miR-18a	miR-18a-5p (and other miRNAs w/seed AAGGUGC)	1.00E-04	High (predicted)	HIF1A	Adipogenesis pathway,HIF1α Signaling,Hypoxia Signaling in the Cardiovascular System,ILK Signaling,Molecular Mechanisms of Cancer,mTOR Signaling,p53 Signaling,Regulation of the Epithelial-Mesenchymal Transition Pathway,Renal Cell Carcinoma Signaling,TR/RXR Activation,VEGF Signaling
2	mmu-miR-18a	miR-18a-5p (and other miRNAs w/seed AAGGUGC)	1.00E-04	High (predicted)	HIPK2	Cell Cycle: G2/M DNA Damage Checkpoint Regulation,Molecular Mechanisms of Cancer,p53 Signaling
2	mmu-miR-18a	miR-18a-5p (and other miRNAs w/seed AAGGUGC)	1.00E-04	Moderate (predicted)	HLA-DPB1	Allograft Rejection Signaling,Antigen Presentation Pathway,Cdc42 Signaling,OX40 Signaling Pathway
2	mmu-miR-18a	miR-18a-5p (and other miRNAs w/seed AAGGUGC)	1.00E-04	Moderate (predicted)	IFNA1/IFNA13	Activation of IRF by Cytosolic Pattern Recognition Receptors,Communication between Innate and Adaptive Immune Cells,Crosstalk between Dendritic Cells and Natural Killer Cells,Dendritic Cell Maturation,Hepatic Fibrosis / Hepatic Stellate Cell Activation,IL-12 Signaling and Production in Macrophages,IL-15 Production,Interferon Signaling,Retinoic acid Mediated Apoptosis Signaling,Role of Cytokines i…
2	mmu-miR-18a	miR-18a-5p (and other miRNAs w/seed AAGGUGC)	1.00E-04	Moderate (predicted)	IFNA2	Activation of IRF by Cytosolic Pattern Recognition Receptors,IL-12 Signaling and Production in Macrophages,Retinoic acid Mediated Apoptosis Signaling,Role of Cytokines in Mediating Communication between Immune Cells,Role of Hypercytokinemia/hyperchemokinemia in the Pathogenesis of Influenza,Role of Lipids/Lipid Rafts in the Pathogenesis of Influenza,Role of PI3K/AKT Signaling in the Pathogenesis …
2	mmu-miR-18a	miR-18a-5p (and other miRNAs w/seed AAGGUGC)	1.00E-04	High (predicted)	IGF1	Amyotrophic Lateral Sclerosis Signaling,Axonal Guidance Signaling,Cardiac Hypertrophy Signaling,Clathrin-mediated Endocytosis Signaling,Estrogen-Dependent Breast Cancer Signaling,Glioblastoma Multiforme Signaling,Glioma Signaling,Growth Hormone Signaling,Hepatic Fibrosis / Hepatic Stellate Cell Activation,Huntington's Disease Signaling,IGF-1 Signaling,Myc Mediated Apoptosis Signaling,RhoA Signali…
2	mmu-miR-18a	miR-18a-5p (and other miRNAs w/seed AAGGUGC)	1.00E-04	Moderate (predicted)	IKBKE	4-1BB Signaling in T Lymphocytes,Activation of IRF by Cytosolic Pattern Recognition Receptors,Acute Phase Response Signaling,Angiopoietin Signaling,Antioxidant Action of Vitamin C,Apoptosis Signaling,April Mediated Signaling,B Cell Activating Factor Signaling,B Cell Receptor Signaling,CD27 Signaling in Lymphocytes,CD28 Signaling in T Helper Cells,CD40 Signaling,Chronic Myeloid Leukemia Signaling,…
2	mmu-miR-18a	miR-18a-5p (and other miRNAs w/seed AAGGUGC)	1.00E-04	Moderate (predicted)	IKBKG	4-1BB Signaling in T Lymphocytes,Activation of IRF by Cytosolic Pattern Recognition Receptors,Acute Phase Response Signaling,Angiopoietin Signaling,Antioxidant Action of Vitamin C,Apoptosis Signaling,April Mediated Signaling,B Cell Activating Factor Signaling,B Cell Receptor Signaling,CD27 Signaling in Lymphocytes,CD28 Signaling in T Helper Cells,CD40 Signaling,Chronic Myeloid Leukemia Signaling,…
2	mmu-miR-18a	miR-18a-5p (and other miRNAs w/seed AAGGUGC)	1.00E-04	Moderate (predicted)	IL15	Altered T Cell and B Cell Signaling in Rheumatoid Arthritis,Communication between Innate and Adaptive Immune Cells,Crosstalk between Dendritic Cells and Natural Killer Cells,Dendritic Cell Maturation,Hematopoiesis from Multipotent Stem Cells,IL-15 Production,IL-15 Signaling,Role of Cytokines in Mediating Communication between Immune Cells,Role of Hypercytokinemia/hyperchemokinemia in the Pathogen…
2	mmu-miR-18a	miR-18a-5p (and other miRNAs w/seed AAGGUGC)	1.00E-04	Moderate (predicted)	IL9R	IL-9 Signaling,Role of JAK1 and JAK3 in γc Cytokine Signaling
2	mmu-miR-18a	miR-18a-5p (and other miRNAs w/seed AAGGUGC)	1.00E-04	High (predicted)	INADL	HIPPO signaling,Tight Junction Signaling
2	mmu-miR-18a	miR-18a-5p (and other miRNAs w/seed AAGGUGC)	1.00E-04	High (predicted)	INPPL1	1D-myo-inositol Hexakisphosphate Biosynthesis II (Mammalian),3-phosphoinositide Degradation,B Cell Receptor Signaling,D-myo-inositol (1,3,4)-trisphosphate Biosynthesis,D-myo-inositol (1,4,5)-trisphosphate Degradation,Fc Epsilon RI Signaling,IL-4 Signaling,Insulin Receptor Signaling,Natural Killer Cell Signaling,PDGF Signaling,phagosome formation,PI3K/AKT Signaling,PTEN Signaling,Superpathway of D…
2	mmu-miR-18a	miR-18a-5p (and other miRNAs w/seed AAGGUGC)	1.00E-04	Moderate (predicted)	ITGAD	Caveolar-mediated Endocytosis Signaling,Integrin Signaling,Paxillin Signaling
2	mmu-miR-18a	miR-18a-5p (and other miRNAs w/seed AAGGUGC)	1.00E-04	High (predicted)	KDM5B	Role of Oct4 in Mammalian Embryonic Stem Cell Pluripotency
2	mmu-miR-18a	miR-18a-5p (and other miRNAs w/seed AAGGUGC)	1.00E-04	High (predicted)	KIT	Acute Myeloid Leukemia Signaling,Melanocyte Development and Pigmentation Signaling
2	mmu-miR-18a	miR-18a-5p (and other miRNAs w/seed AAGGUGC)	1.00E-04	High (predicted)	KPNA6	RAN Signaling
2	mmu-miR-18a	miR-18a-5p (and other miRNAs w/seed AAGGUGC)	1.00E-04	Moderate (predicted)	LCK	Calcium-induced T Lymphocyte Apoptosis,CD28 Signaling in T Helper Cells,CTLA4 Signaling in Cytotoxic T Lymphocytes,G Protein Signaling Mediated by Tubby,iCOS-iCOSL Signaling in T Helper Cells,IL-15 Signaling,IL-2 Signaling,Natural Killer Cell Signaling,NF-κB Activation by Viruses,NF-κB Signaling,Phospholipase C Signaling,PKCθ Signaling in T Lymphocytes,Primary Immunodeficiency Signaling,Reelin Si…
2	mmu-miR-18a	miR-18a-5p (and other miRNAs w/seed AAGGUGC)	1.00E-04	High (predicted)	LIF	ERK5 Signaling,Hematopoiesis from Pluripotent Stem Cells,Hepatic Cholestasis,HMGB1 Signaling,Mouse Embryonic Stem Cell Pluripotency,Role of NANOG in Mammalian Embryonic Stem Cell Pluripotency,Role of NFAT in Cardiac Hypertrophy,Role of Pattern Recognition Receptors in Recognition of Bacteria and Viruses
2	mmu-miR-18a	miR-18a-5p (and other miRNAs w/seed AAGGUGC)	1.00E-04	Moderate (predicted)	MAGI3	PTEN Signaling
2	mmu-miR-18a	miR-18a-5p (and other miRNAs w/seed AAGGUGC)	1.00E-04	High (predicted)	MAP3K1	Acute Phase Response Signaling,April Mediated Signaling,B Cell Activating Factor Signaling,B Cell Receptor Signaling,Cardiac Hypertrophy Signaling,CD27 Signaling in Lymphocytes,CD28 Signaling in T Helper Cells,Ceramide Signaling,EGF Signaling,FGF Signaling,Germ Cell-Sertoli Cell Junction Signaling,Glucocorticoid Receptor Signaling,GNRH Signaling,Gα12/13 Signaling,HGF Signaling,IL-1 Signaling,LPS/…
2	mmu-miR-18a	miR-18a-5p (and other miRNAs w/seed AAGGUGC)	1.00E-04	High (predicted)	MAPK4	CDK5 Signaling,Endothelin-1 Signaling,HIF1α Signaling
2	mmu-miR-18a	miR-18a-5p (and other miRNAs w/seed AAGGUGC)	1.00E-04	High (predicted)	MEF2D	Calcium Signaling,Calcium-induced T Lymphocyte Apoptosis,Cardiac Hypertrophy Signaling,Cholecystokinin/Gastrin-mediated Signaling,Corticotropin Releasing Hormone Signaling,ERK5 Signaling,Gα12/13 Signaling,Nur77 Signaling in T Lymphocytes,p38 MAPK Signaling,Phospholipase C Signaling,Role of NFAT in Cardiac Hypertrophy,Role of NFAT in Regulation of the Immune Response
2	mmu-miR-18a	miR-18a-5p (and other miRNAs w/seed AAGGUGC)	1.00E-04	High (predicted)	MMP15	Agranulocyte Adhesion and Diapedesis,Bladder Cancer Signaling,Colorectal Cancer Metastasis Signaling,Granulocyte Adhesion and Diapedesis,HIF1α Signaling,Inhibition of Matrix Metalloproteases,Leukocyte Extravasation Signaling
2	mmu-miR-18a	miR-18a-5p (and other miRNAs w/seed AAGGUGC)	1.00E-04	Moderate (predicted)	MMP3	Agranulocyte Adhesion and Diapedesis,Atherosclerosis Signaling,Bladder Cancer Signaling,Colorectal Cancer Metastasis Signaling,Granulocyte Adhesion and Diapedesis,HIF1α Signaling,IL-17 Signaling,Inhibition of Matrix Metalloproteases,Leukocyte Extravasation Signaling,Oncostatin M Signaling,Role of Macrophages, Fibroblasts and Endothelial Cells in Rheumatoid Arthritis,Role of Osteoblasts, Osteoclas…
2	mmu-miR-18a	miR-18a-5p (and other miRNAs w/seed AAGGUGC)	1.00E-04	Moderate (predicted)	MMP8	Agranulocyte Adhesion and Diapedesis,Airway Pathology in Chronic Obstructive Pulmonary Disease,Axonal Guidance Signaling,Bladder Cancer Signaling,Colorectal Cancer Metastasis Signaling,Granulocyte Adhesion and Diapedesis,HIF1α Signaling,Inhibition of Matrix Metalloproteases,Leukocyte Extravasation Signaling,Role of Osteoblasts, Osteoclasts and Chondrocytes in Rheumatoid Arthritis
2	mmu-miR-18a	miR-18a-5p (and other miRNAs w/seed AAGGUGC)	1.00E-04	High (predicted)	MYLK	Actin Cytoskeleton Signaling,CCR3 Signaling in Eosinophils,Cdc42 Signaling,Cellular Effects of Sildenafil (Viagra),Integrin Signaling,PAK Signaling,Protein Kinase A Signaling,Regulation of Actin-based Motility by Rho,RhoA Signaling,Signaling by Rho Family GTPases,Thrombin Signaling,Tight Junction Signaling
2	mmu-miR-18a	miR-18a-5p (and other miRNAs w/seed AAGGUGC)	1.00E-04	High (predicted)	NCOA2	Androgen Signaling,Aryl Hydrocarbon Receptor Signaling,Estrogen Receptor Signaling,Glucocorticoid Receptor Signaling,Role of Wnt/GSK-3β Signaling in the Pathogenesis of Influenza,TR/RXR Activation,VDR/RXR Activation
2	mmu-miR-18a	miR-18a-5p (and other miRNAs w/seed AAGGUGC)	1.00E-04	Moderate (predicted)	NDEL1	Reelin Signaling in Neurons
2	mmu-miR-18a	miR-18a-5p (and other miRNAs w/seed AAGGUGC)	1.00E-04	High (predicted)	NEDD4	Aldosterone Signaling in Epithelial Cells,IGF-1 Signaling,Mechanisms of Viral Exit from Host Cells,Protein Ubiquitination Pathway,RhoA Signaling,Signaling by Rho Family GTPases
2	mmu-miR-18a	miR-18a-5p (and other miRNAs w/seed AAGGUGC)	1.00E-04	High (predicted)	NEDD9	Integrin Signaling
2	mmu-miR-18a	miR-18a-5p (and other miRNAs w/seed AAGGUGC)	1.00E-04	High (predicted)	NFAT5	April Mediated Signaling,Axonal Guidance Signaling,B Cell Activating Factor Signaling,B Cell Receptor Signaling,Calcium Signaling,CD28 Signaling in T Helper Cells,fMLP Signaling in Neutrophils,Glucocorticoid Receptor Signaling,iCOS-iCOSL Signaling in T Helper Cells,IL-4 Signaling,Netrin Signaling,Phospholipase C Signaling,PI3K Signaling in B Lymphocytes,PKCθ Signaling in T Lymphocytes,Protein Kin…
2	mmu-miR-18a	miR-18a-5p (and other miRNAs w/seed AAGGUGC)	1.00E-04	Moderate (predicted)	NFATC1	April Mediated Signaling,Axonal Guidance Signaling,B Cell Activating Factor Signaling,B Cell Receptor Signaling,Calcium Signaling,CD28 Signaling in T Helper Cells,ERK/MAPK Signaling,fMLP Signaling in Neutrophils,Glucocorticoid Receptor Signaling,Gαq Signaling,iCOS-iCOSL Signaling in T Helper Cells,IL-4 Signaling,Netrin Signaling,Nur77 Signaling in T Lymphocytes,Phospholipase C Signaling,PI3K Sign…
2	mmu-miR-18a	miR-18a-5p (and other miRNAs w/seed AAGGUGC)	1.00E-04	High (predicted)	NOS1	Amyotrophic Lateral Sclerosis Signaling,Antiproliferative Role of Somatostatin Receptor 2,Citrulline-Nitric Oxide Cycle,Corticotropin Releasing Hormone Signaling,Dopamine-DARPP32 Feedback in cAMP Signaling,Endothelin-1 Signaling,HIF1α Signaling,nNOS Signaling in Neurons,nNOS Signaling in Skeletal Muscle Cells,phagosome maturation,Sertoli Cell-Sertoli Cell Junction Signaling,Small Cell Lung Cancer…
2	mmu-miR-18a	miR-18a-5p (and other miRNAs w/seed AAGGUGC)	1.00E-04	High (predicted)	NOTCH2	Epithelial Adherens Junction Signaling,Notch Signaling,Regulation of the Epithelial-Mesenchymal Transition Pathway
2	mmu-miR-18a	miR-18a-5p (and other miRNAs w/seed AAGGUGC)	1.00E-04	High (predicted)	NR3C1	Acute Phase Response Signaling,Estrogen Receptor Signaling,Glucocorticoid Receptor Signaling,IL-4 Signaling,MIF-mediated Glucocorticoid Regulation,Prolactin Signaling,PXR/RXR Activation
2	mmu-miR-18a	miR-18a-5p (and other miRNAs w/seed AAGGUGC)	1.00E-04	High (predicted)	NRG1	Agrin Interactions at Neuromuscular Junction,Cell Cycle: G1/S Checkpoint Regulation,ErbB Signaling,ErbB2-ErbB3 Signaling,ErbB4 Signaling,HER-2 Signaling in Breast Cancer,Neuregulin Signaling
2	mmu-miR-18a	miR-18a-5p (and other miRNAs w/seed AAGGUGC)	1.00E-04	Moderate (predicted)	NTRK2	Axonal Guidance Signaling,CDK5 Signaling,Human Embryonic Stem Cell Pluripotency,Neuropathic Pain Signaling In Dorsal Horn Neurons,Neurotrophin/TRK Signaling,NF-κB Signaling,PTEN Signaling,STAT3 Pathway,Thyroid Cancer Signaling
2	mmu-miR-18a	miR-18a-5p (and other miRNAs w/seed AAGGUGC)	1.00E-04	High (predicted)	OCRL	1D-myo-inositol Hexakisphosphate Biosynthesis II (Mammalian),3-phosphoinositide Degradation,B Cell Receptor Signaling,D-myo-inositol (1,3,4)-trisphosphate Biosynthesis,D-myo-inositol (1,4,5)-trisphosphate Degradation,Fc Epsilon RI Signaling,IL-4 Signaling,Insulin Receptor Signaling,Natural Killer Cell Signaling,PDGF Signaling,PI3K/AKT Signaling,PTEN Signaling,Superpathway of D-myo-inositol (1,4,5…
2	mmu-miR-18a	miR-18a-5p (and other miRNAs w/seed AAGGUGC)	1.00E-04	High (predicted)	OTX1	Transcriptional Regulatory Network in Embryonic Stem Cells
2	mmu-miR-18a	miR-18a-5p (and other miRNAs w/seed AAGGUGC)	1.00E-04	High (predicted)	PAPPA	Axonal Guidance Signaling
2	mmu-miR-18a	miR-18a-5p (and other miRNAs w/seed AAGGUGC)	1.00E-04	High (predicted)	PARD6B	HER-2 Signaling in Breast Cancer,Regulation of the Epithelial-Mesenchymal Transition Pathway
2	mmu-miR-18a	miR-18a-5p (and other miRNAs w/seed AAGGUGC)	1.00E-04	Moderate (predicted)	PAX6	Transcriptional Regulatory Network in Embryonic Stem Cells
2	mmu-miR-18a	miR-18a-5p (and other miRNAs w/seed AAGGUGC)	1.00E-04	Moderate (predicted)	PDE1A	cAMP-mediated signaling,Cardiac β-adrenergic Signaling,Cellular Effects of Sildenafil (Viagra),G-Protein Coupled Receptor Signaling,Gustation Pathway,Nitric Oxide Signaling in the Cardiovascular System,Protein Kinase A Signaling,Relaxin Signaling,Sperm Motility,tRNA Splicing
2	mmu-miR-18a	miR-18a-5p (and other miRNAs w/seed AAGGUGC)	1.00E-04	High (predicted)	PDE1B	cAMP-mediated signaling,Cardiac β-adrenergic Signaling,Cellular Effects of Sildenafil (Viagra),G-Protein Coupled Receptor Signaling,Gustation Pathway,Nitric Oxide Signaling in the Cardiovascular System,Protein Kinase A Signaling,Relaxin Signaling,Sperm Motility,tRNA Splicing
2	mmu-miR-18a	miR-18a-5p (and other miRNAs w/seed AAGGUGC)	1.00E-04	High (predicted)	PDE4D	cAMP-mediated signaling,Cardiac β-adrenergic Signaling,Cellular Effects of Sildenafil (Viagra),G-Protein Coupled Receptor Signaling,Gustation Pathway,Protein Kinase A Signaling,Relaxin Signaling,Sperm Motility,tRNA Splicing
2	mmu-miR-18a	miR-18a-5p (and other miRNAs w/seed AAGGUGC)	1.00E-04	Moderate (predicted)	PDE5A	cAMP-mediated signaling,Cardiac β-adrenergic Signaling,Cellular Effects of Sildenafil (Viagra),G-Protein Coupled Receptor Signaling,Gustation Pathway,Nitric Oxide Signaling in the Cardiovascular System,Protein Kinase A Signaling,Relaxin Signaling,tRNA Splicing
2	mmu-miR-18a	miR-18a-5p (and other miRNAs w/seed AAGGUGC)	1.00E-04	Moderate (predicted)	PDGFC	Actin Cytoskeleton Signaling,Amyotrophic Lateral Sclerosis Signaling,Atherosclerosis Signaling,Axonal Guidance Signaling,Bladder Cancer Signaling,Clathrin-mediated Endocytosis Signaling,Colorectal Cancer Metastasis Signaling,eNOS Signaling,Ephrin Receptor Signaling,Glioblastoma Multiforme Signaling,Glioma Signaling,Hepatic Fibrosis / Hepatic Stellate Cell Activation,HIF1α Signaling,Human Embryoni…
2	mmu-miR-18a	miR-18a-5p (and other miRNAs w/seed AAGGUGC)	1.00E-04	Moderate (predicted)	PDGFRB	Glioblastoma Multiforme Signaling,Glioma Signaling,Hepatic Fibrosis / Hepatic Stellate Cell Activation,Human Embryonic Stem Cell Pluripotency,NF-κB Signaling,PAK Signaling,PDGF Signaling,PPAR Signaling,PTEN Signaling,Regulation of the Epithelial-Mesenchymal Transition Pathway,Sphingosine-1-phosphate Signaling,STAT3 Pathway
2	mmu-miR-18a	miR-18a-5p (and other miRNAs w/seed AAGGUGC)	1.00E-04	High (predicted)	PHC3	Role of Oct4 in Mammalian Embryonic Stem Cell Pluripotency
2	mmu-miR-18a	miR-18a-5p (and other miRNAs w/seed AAGGUGC)	1.00E-04	Experimentally Observed,High (predicted)	PIAS3	JAK/Stat Signaling,Small Cell Lung Cancer Signaling,STAT3 Pathway
2	mmu-miR-18a	miR-18a-5p (and other miRNAs w/seed AAGGUGC)	1.00E-04	Moderate (predicted)	PIK3C2A	14-3-3-mediated Signaling,3-phosphoinositide Biosynthesis,Actin Cytoskeleton Signaling,Acute Myeloid Leukemia Signaling,Aldosterone Signaling in Epithelial Cells,AMPK Signaling,Amyotrophic Lateral Sclerosis Signaling,Angiopoietin Signaling,Antiproliferative Role of Somatostatin Receptor 2,Axonal Guidance Signaling,B Cell Receptor Signaling,Breast Cancer Regulation by Stathmin1,Cardiac Hypertrophy…
2	mmu-miR-18a	miR-18a-5p (and other miRNAs w/seed AAGGUGC)	1.00E-04	Moderate (predicted)	PLA2G1B	Antioxidant Action of Vitamin C,Atherosclerosis Signaling,CCR3 Signaling in Eosinophils,Eicosanoid Signaling,Endothelin-1 Signaling,ERK/MAPK Signaling,Fc Epsilon RI Signaling,MIF Regulation of Innate Immunity,MIF-mediated Glucocorticoid Regulation,p38 MAPK Signaling,Phospholipase C Signaling,Phospholipases,Role of MAPK Signaling in the Pathogenesis of Influenza,Sperm Motility,Synaptic Long Term D…
2	mmu-miR-18a	miR-18a-5p (and other miRNAs w/seed AAGGUGC)	1.00E-04	Moderate (predicted)	PLA2G2F	Antioxidant Action of Vitamin C,Atherosclerosis Signaling,CCR3 Signaling in Eosinophils,Eicosanoid Signaling,Endothelin-1 Signaling,ERK/MAPK Signaling,Fc Epsilon RI Signaling,MIF Regulation of Innate Immunity,MIF-mediated Glucocorticoid Regulation,p38 MAPK Signaling,Phospholipase C Signaling,Phospholipases,Role of MAPK Signaling in the Pathogenesis of Influenza,Sperm Motility,Synaptic Long Term D…
2	mmu-miR-18a	miR-18a-5p (and other miRNAs w/seed AAGGUGC)	1.00E-04	Moderate (predicted)	PRKACB	AMPK Signaling,Amyloid Processing,Androgen Signaling,Axonal Guidance Signaling,BMP signaling pathway,Breast Cancer Regulation by Stathmin1,Calcium Signaling,cAMP-mediated signaling,Cardiac Hypertrophy Signaling,Cardiac β-adrenergic Signaling,CDK5 Signaling,Cellular Effects of Sildenafil (Viagra),Colorectal Cancer Metastasis Signaling,Corticotropin Releasing Hormone Signaling,CREB Signaling in Neu…
2	mmu-miR-18a	miR-18a-5p (and other miRNAs w/seed AAGGUGC)	1.00E-04	Moderate (predicted)	PTGER2	cAMP-mediated signaling,Colorectal Cancer Metastasis Signaling,Eicosanoid Signaling,Endothelin-1 Signaling,G-Protein Coupled Receptor Signaling,Gαs Signaling,Renin-Angiotensin Signaling
2	mmu-miR-18a	miR-18a-5p (and other miRNAs w/seed AAGGUGC)	1.00E-04	High (predicted)	RAB5A	Amyotrophic Lateral Sclerosis Signaling,Caveolar-mediated Endocytosis Signaling,Clathrin-mediated Endocytosis Signaling,Macropinocytosis Signaling,phagosome maturation,Remodeling of Epithelial Adherens Junctions
2	mmu-miR-18a	miR-18a-5p (and other miRNAs w/seed AAGGUGC)	1.00E-04	High (predicted)	RAB5C	Amyotrophic Lateral Sclerosis Signaling,Caveolar-mediated Endocytosis Signaling,Clathrin-mediated Endocytosis Signaling,phagosome maturation,Remodeling of Epithelial Adherens Junctions
2	mmu-miR-18a	miR-18a-5p (and other miRNAs w/seed AAGGUGC)	1.00E-04	Moderate (predicted)	RFC4	Hereditary Breast Cancer Signaling,Mismatch Repair in Eukaryotes,Role of BRCA1 in DNA Damage Response,Role of CHK Proteins in Cell Cycle Checkpoint Control
2	mmu-miR-18a	miR-18a-5p (and other miRNAs w/seed AAGGUGC)	1.00E-04	High (predicted)	ROBO2	Axonal Guidance Signaling
2	mmu-miR-18a	miR-18a-5p (and other miRNAs w/seed AAGGUGC)	1.00E-04	Moderate (predicted)	RPS6KA5	Bladder Cancer Signaling,CNTF Signaling,ERK/MAPK Signaling,ERK5 Signaling,FGF Signaling,FLT3 Signaling in Hematopoietic Progenitor Cells,Growth Hormone Signaling,ILK Signaling,Melanocyte Development and Pigmentation Signaling,mTOR Signaling,NGF Signaling,p38 MAPK Signaling,Role of IL-17F in Allergic Inflammatory Airway Diseases,Role of Tissue Factor in Cancer,UVA-Induced MAPK Signaling,UVB-Induce…
2	mmu-miR-18a	miR-18a-5p (and other miRNAs w/seed AAGGUGC)	1.00E-04	Moderate (predicted)	RSU1	ILK Signaling
2	mmu-miR-18a	miR-18a-5p (and other miRNAs w/seed AAGGUGC)	1.00E-04	High (predicted)	RUNX1	Acute Myeloid Leukemia Signaling,GM-CSF Signaling
2	mmu-miR-18a	miR-18a-5p (and other miRNAs w/seed AAGGUGC)	1.00E-04	High (predicted)	SH3BP4	Clathrin-mediated Endocytosis Signaling
2	mmu-miR-18a	miR-18a-5p (and other miRNAs w/seed AAGGUGC)	1.00E-04	High (predicted)	SH3KBP1	Clathrin-mediated Endocytosis Signaling
2	mmu-miR-18a	miR-18a-5p (and other miRNAs w/seed AAGGUGC)	1.00E-04	Moderate (predicted)	SHC3	Endothelin-1 Signaling,Renin-Angiotensin Signaling
2	mmu-miR-18a	miR-18a-5p (and other miRNAs w/seed AAGGUGC)	1.00E-04	High (predicted)	SIX3	Transcriptional Regulatory Network in Embryonic Stem Cells
2	mmu-miR-18a	miR-18a-5p (and other miRNAs w/seed AAGGUGC)	1.00E-04	Moderate (predicted)	SLC23A2	Antioxidant Action of Vitamin C,Vitamin-C Transport
2	mmu-miR-18a	miR-18a-5p (and other miRNAs w/seed AAGGUGC)	1.00E-04	High (predicted)	SMAD2	Antiproliferative Role of TOB in T Cell Signaling,Colorectal Cancer Metastasis Signaling,Factors Promoting Cardiogenesis in Vertebrates,Glucocorticoid Receptor Signaling,Hepatic Fibrosis / Hepatic Stellate Cell Activation,HIPPO signaling,Human Embryonic Stem Cell Pluripotency,Molecular Mechanisms of Cancer,Pancreatic Adenocarcinoma Signaling,PPARα/RXRα Activation,RAR Activation,Regulation of IL-2…
2	mmu-miR-18a	miR-18a-5p (and other miRNAs w/seed AAGGUGC)	1.00E-04	High (predicted)	SMARCC2	AMPK Signaling,Glucocorticoid Receptor Signaling,Hereditary Breast Cancer Signaling,RAR Activation,Role of BRCA1 in DNA Damage Response
2	mmu-miR-18a	miR-18a-5p (and other miRNAs w/seed AAGGUGC)	1.00E-04	Moderate (predicted)	SOCS5	Acute Phase Response Signaling,Growth Hormone Signaling,IGF-1 Signaling,JAK/Stat Signaling,Prolactin Signaling,Role of JAK2 in Hormone-like Cytokine Signaling,STAT3 Pathway,Type I Diabetes Mellitus Signaling,Type II Diabetes Mellitus Signaling
2	mmu-miR-18a	miR-18a-5p (and other miRNAs w/seed AAGGUGC)	1.00E-04	High (predicted)	SOX6	Wnt/β-catenin Signaling
2	mmu-miR-18a	miR-18a-5p (and other miRNAs w/seed AAGGUGC)	1.00E-04	Moderate (predicted)	STAT6	FLT3 Signaling in Hematopoietic Progenitor Cells,IL-12 Signaling and Production in Macrophages,IL-15 Signaling,IL-3 Signaling,IL-4 Signaling,JAK/Stat Signaling,Role of JAK1 and JAK3 in γc Cytokine Signaling,T Helper Cell Differentiation,Tec Kinase Signaling
2	mmu-miR-18a	miR-18a-5p (and other miRNAs w/seed AAGGUGC)	1.00E-04	High (predicted)	STK4	HIPPO signaling,Non-Small Cell Lung Cancer Signaling
2	mmu-miR-18a	miR-18a-5p (and other miRNAs w/seed AAGGUGC)	1.00E-04	Moderate (predicted)	TGFBR3	Epithelial Adherens Junction Signaling,Factors Promoting Cardiogenesis in Vertebrates,NF-κB Signaling,PPARα/RXRα Activation,PTEN Signaling,Sertoli Cell-Sertoli Cell Junction Signaling,STAT3 Pathway,Wnt/β-catenin Signaling
2	mmu-miR-18a	miR-18a-5p (and other miRNAs w/seed AAGGUGC)	1.00E-04	High (predicted)	TNFAIP3	CD40 Signaling,NF-κB Signaling,TNFR1 Signaling,TNFR2 Signaling,Toll-like Receptor Signaling
2	mmu-miR-18a	miR-18a-5p (and other miRNAs w/seed AAGGUGC)	1.00E-04	Moderate (predicted)	TRADD	Acute Phase Response Signaling,Death Receptor Signaling,Induction of Apoptosis by HIV1,NF-κB Signaling,p38 MAPK Signaling,Role of Macrophages, Fibroblasts and Endothelial Cells in Rheumatoid Arthritis,Role of Osteoblasts, Osteoclasts and Chondrocytes in Rheumatoid Arthritis,SAPK/JNK Signaling,TNFR1 Signaling,TWEAK Signaling,Type I Diabetes Mellitus Signaling,Type II Diabetes Mellitus Signaling
2	mmu-miR-18a	miR-18a-5p (and other miRNAs w/seed AAGGUGC)	1.00E-04	Moderate (predicted)	TRAF5	April Mediated Signaling,B Cell Activating Factor Signaling,CD27 Signaling in Lymphocytes,CD40 Signaling,Lymphotoxin β Receptor Signaling,NF-κB Signaling,OX40 Signaling Pathway,RANK Signaling in Osteoclasts,Role of Macrophages, Fibroblasts and Endothelial Cells in Rheumatoid Arthritis,Role of Osteoblasts, Osteoclasts and Chondrocytes in Rheumatoid Arthritis,Role of PKR in Interferon Induction and…
2	mmu-miR-18a	miR-18a-5p (and other miRNAs w/seed AAGGUGC)	1.00E-04	Moderate (predicted)	TRAF6	Activation of IRF by Cytosolic Pattern Recognition Receptors,Acute Phase Response Signaling,April Mediated Signaling,B Cell Activating Factor Signaling,CD40 Signaling,Dendritic Cell Maturation,Glucocorticoid Receptor Signaling,Hepatic Cholestasis,IL-1 Signaling,IL-10 Signaling,IL-12 Signaling and Production in Macrophages,IL-17 Signaling,IL-17A Signaling in Airway Cells,IL-17A Signaling in Fibrob…
2	mmu-miR-18a	miR-18a-5p (and other miRNAs w/seed AAGGUGC)	1.00E-04	High (predicted)	TWF1	IL-15 Production,Sperm Motility
2	mmu-miR-18a	miR-18a-5p (and other miRNAs w/seed AAGGUGC)	1.00E-04	Moderate (predicted)	TXK	IL-15 Production,Leukocyte Extravasation Signaling,Sperm Motility,T Cell Receptor Signaling,Tec Kinase Signaling
2	mmu-miR-18a	miR-18a-5p (and other miRNAs w/seed AAGGUGC)	1.00E-04	High (predicted)	YBX3	Sertoli Cell-Sertoli Cell Junction Signaling,Tight Junction Signaling
2	mmu-miR-18a	miR-18a-5p (and other miRNAs w/seed AAGGUGC)	1.00E-04	High (predicted)	YWHAB	14-3-3-mediated Signaling,Cell Cycle: G2/M DNA Damage Checkpoint Regulation,ERK/MAPK Signaling,ERK5 Signaling,HIPPO signaling,IGF-1 Signaling,Myc Mediated Apoptosis Signaling,p70S6K Signaling,PI3K/AKT Signaling,Protein Kinase A Signaling
2	mmu-miR-18a	miR-18a-5p (and other miRNAs w/seed AAGGUGC)	1.00E-04	High (predicted)	ZAK	SAPK/JNK Signaling,Sertoli Cell-Sertoli Cell Junction Signaling
2	mmu-miR-199a-5p	miR-199a-5p (and other miRNAs w/seed CCAGUGU)	5.30E-02	Moderate (predicted)	ABL2	PDGF Signaling,RhoA Signaling
2	mmu-miR-199a-5p	miR-199a-5p (and other miRNAs w/seed CCAGUGU)	5.30E-02	High (predicted)	ACACA	AMPK Signaling,Biotin-carboxyl Carrier Protein Assembly,LXR/RXR Activation,TR/RXR Activation
2	mmu-miR-199a-5p	miR-199a-5p (and other miRNAs w/seed CCAGUGU)	5.30E-02	High (predicted)	ACVR1B	Epithelial Adherens Junction Signaling,Factors Promoting Cardiogenesis in Vertebrates,PPARα/RXRα Activation,TGF-β Signaling,Wnt/β-catenin Signaling
2	mmu-miR-199a-5p	miR-199a-5p (and other miRNAs w/seed CCAGUGU)	5.30E-02	High (predicted)	ACVR2A	Epithelial Adherens Junction Signaling,Factors Promoting Cardiogenesis in Vertebrates,PPARα/RXRα Activation,Pyridoxal 5'-phosphate Salvage Pathway,Salvage Pathways of Pyrimidine Ribonucleotides,TGF-β Signaling,Wnt/β-catenin Signaling
2	mmu-miR-199a-5p	miR-199a-5p (and other miRNAs w/seed CCAGUGU)	5.30E-02	High (predicted)	ACVR2B	Epithelial Adherens Junction Signaling,Factors Promoting Cardiogenesis in Vertebrates,PPARα/RXRα Activation,TGF-β Signaling,Wnt/β-catenin Signaling
2	mmu-miR-199a-5p	miR-199a-5p (and other miRNAs w/seed CCAGUGU)	5.30E-02	High (predicted)	AGO1	EIF2 Signaling,Regulation of eIF4 and p70S6K Signaling
2	mmu-miR-199a-5p	miR-199a-5p (and other miRNAs w/seed CCAGUGU)	5.30E-02	Moderate (predicted)	ANKFY1	Macropinocytosis Signaling
2	mmu-miR-199a-5p	miR-199a-5p (and other miRNAs w/seed CCAGUGU)	5.30E-02	High (predicted)	APBB1	Reelin Signaling in Neurons
2	mmu-miR-199a-5p	miR-199a-5p (and other miRNAs w/seed CCAGUGU)	5.30E-02	High (predicted)	ARAF	Acute Myeloid Leukemia Signaling,Endothelin-1 Signaling,ERK/MAPK Signaling,IL-8 Signaling,Melatonin Signaling,NF-κB Signaling,Pyridoxal 5'-phosphate Salvage Pathway,Regulation of the Epithelial-Mesenchymal Transition Pathway,Salvage Pathways of Pyrimidine Ribonucleotides,UVC-Induced MAPK Signaling
2	mmu-miR-199a-5p	miR-199a-5p (and other miRNAs w/seed CCAGUGU)	5.30E-02	High (predicted)	ARF6	Clathrin-mediated Endocytosis Signaling,Fcγ Receptor-mediated Phagocytosis in Macrophages and Monocytes,Integrin Signaling,Lipid Antigen Presentation by CD1,Macropinocytosis Signaling,Paxillin Signaling,Remodeling of Epithelial Adherens Junctions
2	mmu-miR-199a-5p	miR-199a-5p (and other miRNAs w/seed CCAGUGU)	5.30E-02	Moderate (predicted)	ARHGEF10	Breast Cancer Regulation by Stathmin1,Molecular Mechanisms of Cancer,Phospholipase C Signaling,Reelin Signaling in Neurons,RhoGDI Signaling,Signaling by Rho Family GTPases,Thrombin Signaling
2	mmu-miR-199a-5p	miR-199a-5p (and other miRNAs w/seed CCAGUGU)	5.30E-02	High (predicted)	ARHGEF12	Actin Cytoskeleton Signaling,Axonal Guidance Signaling,Breast Cancer Regulation by Stathmin1,Molecular Mechanisms of Cancer,Phospholipase C Signaling,Reelin Signaling in Neurons,RhoA Signaling,RhoGDI Signaling,Semaphorin Signaling in Neurons,Signaling by Rho Family GTPases,Thrombin Signaling
2	mmu-miR-199a-5p	miR-199a-5p (and other miRNAs w/seed CCAGUGU)	5.30E-02	Moderate (predicted)	ARHGEF15	Axonal Guidance Signaling,Breast Cancer Regulation by Stathmin1,Ephrin Receptor Signaling,Molecular Mechanisms of Cancer,Phospholipase C Signaling,Reelin Signaling in Neurons,RhoGDI Signaling,Signaling by Rho Family GTPases,Thrombin Signaling
2	mmu-miR-199a-5p	miR-199a-5p (and other miRNAs w/seed CCAGUGU)	5.30E-02	High (predicted)	ARHGEF5	Breast Cancer Regulation by Stathmin1,Molecular Mechanisms of Cancer,Phospholipase C Signaling,Reelin Signaling in Neurons,RhoGDI Signaling,Signaling by Rho Family GTPases,Thrombin Signaling
2	mmu-miR-199a-5p	miR-199a-5p (and other miRNAs w/seed CCAGUGU)	5.30E-02	High (predicted)	ARID2	AMPK Signaling,Glucocorticoid Receptor Signaling,Hereditary Breast Cancer Signaling,RAR Activation,Role of BRCA1 in DNA Damage Response
2	mmu-miR-199a-5p	miR-199a-5p (and other miRNAs w/seed CCAGUGU)	5.30E-02	High (predicted)	ARRB2	Clathrin-mediated Endocytosis Signaling,IL-8 Signaling,Role of Tissue Factor in Cancer,Sonic Hedgehog Signaling
2	mmu-miR-199a-5p	miR-199a-5p (and other miRNAs w/seed CCAGUGU)	5.30E-02	High (predicted)	ATG4D	autophagy
2	mmu-miR-199a-5p	miR-199a-5p (and other miRNAs w/seed CCAGUGU)	5.30E-02	Moderate (predicted)	BCL2	Amyotrophic Lateral Sclerosis Signaling,Apoptosis Signaling,autophagy,Ceramide Signaling,Cytotoxic T Lymphocyte-mediated Apoptosis of Target Cells,Death Receptor Signaling,Docosahexaenoic Acid (DHA) Signaling,Glucocorticoid Receptor Signaling,Hepatic Fibrosis / Hepatic Stellate Cell Activation,IL-15 Signaling,IL-8 Signaling,Induction of Apoptosis by HIV1,Interferon Signaling,Melanocyte Developmen…
2	mmu-miR-199a-5p	miR-199a-5p (and other miRNAs w/seed CCAGUGU)	5.30E-02	High (predicted)	BECN1	autophagy
2	mmu-miR-199a-5p	miR-199a-5p (and other miRNAs w/seed CCAGUGU)	5.30E-02	Moderate (predicted)	BID	Amyotrophic Lateral Sclerosis Signaling,Apoptosis Signaling,ATM Signaling,CD27 Signaling in Lymphocytes,Cytotoxic T Lymphocyte-mediated Apoptosis of Target Cells,Death Receptor Signaling,Docosahexaenoic Acid (DHA) Signaling,Granzyme B Signaling,Induction of Apoptosis by HIV1,Molecular Mechanisms of Cancer,Myc Mediated Apoptosis Signaling,Retinoic acid Mediated Apoptosis Signaling,Role of PKR in I…
2	mmu-miR-199a-5p	miR-199a-5p (and other miRNAs w/seed CCAGUGU)	5.30E-02	Moderate (predicted)	BMP3	Axonal Guidance Signaling,Basal Cell Carcinoma Signaling,BMP signaling pathway,Factors Promoting Cardiogenesis in Vertebrates,Human Embryonic Stem Cell Pluripotency,Molecular Mechanisms of Cancer,Role of NANOG in Mammalian Embryonic Stem Cell Pluripotency,Role of Osteoblasts, Osteoclasts and Chondrocytes in Rheumatoid Arthritis
2	mmu-miR-199a-5p	miR-199a-5p (and other miRNAs w/seed CCAGUGU)	5.30E-02	Moderate (predicted)	BORA	Cell Cycle: G2/M DNA Damage Checkpoint Regulation
2	mmu-miR-199a-5p	miR-199a-5p (and other miRNAs w/seed CCAGUGU)	5.30E-02	High (predicted)	BTG1	Cell Cycle Regulation by BTG Family Proteins
2	mmu-miR-199a-5p	miR-199a-5p (and other miRNAs w/seed CCAGUGU)	5.30E-02	Moderate (predicted)	BTRC	Cell Cycle: G1/S Checkpoint Regulation,Cell Cycle: G2/M DNA Damage Checkpoint Regulation,Cyclins and Cell Cycle Regulation,HIPPO signaling,NF-κB Signaling,Protein Ubiquitination Pathway,Wnt/β-catenin Signaling
2	mmu-miR-199a-5p	miR-199a-5p (and other miRNAs w/seed CCAGUGU)	5.30E-02	Moderate (predicted)	CAP1	Ephrin B Signaling
2	mmu-miR-199a-5p	miR-199a-5p (and other miRNAs w/seed CCAGUGU)	5.30E-02	High (predicted)	CAV1	Caveolar-mediated Endocytosis Signaling,eNOS Signaling,G Beta Gamma Signaling,Gap Junction Signaling,Gαi Signaling,Integrin Signaling,Nitric Oxide Signaling in the Cardiovascular System,PDGF Signaling,Virus Entry via Endocytic Pathways
2	mmu-miR-199a-5p	miR-199a-5p (and other miRNAs w/seed CCAGUGU)	5.30E-02	High (predicted)	CBL	14-3-3-mediated Signaling,Clathrin-mediated Endocytosis Signaling,Ephrin B Signaling,Erythropoietin Signaling,Fcγ Receptor-mediated Phagocytosis in Macrophages and Monocytes,FLT3 Signaling in Hematopoietic Progenitor Cells,Insulin Receptor Signaling,Molecular Mechanisms of Cancer,PI3K Signaling in B Lymphocytes,Protein Ubiquitination Pathway,PTEN Signaling,RANK Signaling in Osteoclasts,Role of Os…
2	mmu-miR-199a-5p	miR-199a-5p (and other miRNAs w/seed CCAGUGU)	5.30E-02	High (predicted)	CBX5	ATM Signaling
2	mmu-miR-199a-5p	miR-199a-5p (and other miRNAs w/seed CCAGUGU)	5.30E-02	Moderate (predicted)	CDC7	Cell Cycle Control of Chromosomal Replication,Mitotic Roles of Polo-Like Kinase
2	mmu-miR-199a-5p	miR-199a-5p (and other miRNAs w/seed CCAGUGU)	5.30E-02	High (predicted)	CDK7	Adipogenesis pathway,Androgen Signaling,Assembly of RNA Polymerase II Complex,Cell Cycle Control of Chromosomal Replication,Cell Cycle: G2/M DNA Damage Checkpoint Regulation,Cyclins and Cell Cycle Regulation,Estrogen Receptor Signaling,Glucocorticoid Receptor Signaling,Molecular Mechanisms of Cancer,Nucleotide Excision Repair Pathway,Pyridoxal 5'-phosphate Salvage Pathway,RAR Activation,Salvage P…
2	mmu-miR-199a-5p	miR-199a-5p (and other miRNAs w/seed CCAGUGU)	5.30E-02	High (predicted)	CDKN1B	14-3-3-mediated Signaling,Antiproliferative Role of Somatostatin Receptor 2,Antiproliferative Role of TOB in T Cell Signaling,Aryl Hydrocarbon Receptor Signaling,Breast Cancer Regulation by Stathmin1,Cell Cycle: G1/S Checkpoint Regulation,Chronic Myeloid Leukemia Signaling,Cyclins and Cell Cycle Regulation,ErbB2-ErbB3 Signaling,Estrogen-mediated S-phase Entry,Glioblastoma Multiforme Signaling,HER…
2	mmu-miR-199a-5p	miR-199a-5p (and other miRNAs w/seed CCAGUGU)	5.30E-02	High (predicted)	CELSR1	PCP pathway
2	mmu-miR-199a-5p	miR-199a-5p (and other miRNAs w/seed CCAGUGU)	5.30E-02	Moderate (predicted)	CLDN22	Agranulocyte Adhesion and Diapedesis,Granulocyte Adhesion and Diapedesis,Leukocyte Extravasation Signaling,Sertoli Cell-Sertoli Cell Junction Signaling,Tight Junction Signaling
2	mmu-miR-199a-5p	miR-199a-5p (and other miRNAs w/seed CCAGUGU)	5.30E-02	High (predicted)	CLIP1	Cdc42 Signaling,Epithelial Adherens Junction Signaling,Remodeling of Epithelial Adherens Junctions,Signaling by Rho Family GTPases
2	mmu-miR-199a-5p	miR-199a-5p (and other miRNAs w/seed CCAGUGU)	5.30E-02	High (predicted)	CLTC	Clathrin-mediated Endocytosis Signaling,CTLA4 Signaling in Cytotoxic T Lymphocytes,Huntington's Disease Signaling,Virus Entry via Endocytic Pathways
2	mmu-miR-199a-5p	miR-199a-5p (and other miRNAs w/seed CCAGUGU)	5.30E-02	High (predicted)	CPSF6	Cleavage and Polyadenylation of Pre-mRNA,Tight Junction Signaling
2	mmu-miR-199a-5p	miR-199a-5p (and other miRNAs w/seed CCAGUGU)	5.30E-02	Moderate (predicted)	CRB1	HIPPO signaling
2	mmu-miR-199a-5p	miR-199a-5p (and other miRNAs w/seed CCAGUGU)	5.30E-02	Moderate (predicted)	DBF4	Cell Cycle Control of Chromosomal Replication
2	mmu-miR-199a-5p	miR-199a-5p (and other miRNAs w/seed CCAGUGU)	5.30E-02	High (predicted)	DDR1	Dendritic Cell Maturation,NF-κB Signaling,PTEN Signaling,STAT3 Pathway
2	mmu-miR-199a-5p	miR-199a-5p (and other miRNAs w/seed CCAGUGU)	5.30E-02	Experimentally Observed	DYRK1A	Pyridoxal 5'-phosphate Salvage Pathway,Salvage Pathways of Pyrimidine Ribonucleotides,Sonic Hedgehog Signaling
2	mmu-miR-199a-5p	miR-199a-5p (and other miRNAs w/seed CCAGUGU)	5.30E-02	High (predicted)	E2F3	Breast Cancer Regulation by Stathmin1,Cell Cycle Regulation by BTG Family Proteins,Cell Cycle: G1/S Checkpoint Regulation,Chronic Myeloid Leukemia Signaling,Cyclins and Cell Cycle Regulation,Estrogen-mediated S-phase Entry,Glioblastoma Multiforme Signaling,Glioma Signaling,Molecular Mechanisms of Cancer,Pancreatic Adenocarcinoma Signaling,Role of BRCA1 in DNA Damage Response,Role of CHK Proteins …
2	mmu-miR-199a-5p	miR-199a-5p (and other miRNAs w/seed CCAGUGU)	5.30E-02	Moderate (predicted)	E2F6	Breast Cancer Regulation by Stathmin1,Cell Cycle Regulation by BTG Family Proteins,Cell Cycle: G1/S Checkpoint Regulation,Chronic Myeloid Leukemia Signaling,Cyclins and Cell Cycle Regulation,Estrogen-mediated S-phase Entry,Glioblastoma Multiforme Signaling,Glioma Signaling,Molecular Mechanisms of Cancer,Pancreatic Adenocarcinoma Signaling,Role of BRCA1 in DNA Damage Response,Role of CHK Proteins …
2	mmu-miR-199a-5p	miR-199a-5p (and other miRNAs w/seed CCAGUGU)	5.30E-02	Moderate (predicted)	EPAS1	Oncostatin M Signaling
2	mmu-miR-199a-5p	miR-199a-5p (and other miRNAs w/seed CCAGUGU)	5.30E-02	High (predicted)	EPHA10	Axonal Guidance Signaling,Ephrin A Signaling,Ephrin Receptor Signaling
2	mmu-miR-199a-5p	miR-199a-5p (and other miRNAs w/seed CCAGUGU)	5.30E-02	High (predicted)	EPHA7	Axonal Guidance Signaling,Ephrin A Signaling,Ephrin Receptor Signaling
2	mmu-miR-199a-5p	miR-199a-5p (and other miRNAs w/seed CCAGUGU)	5.30E-02	High (predicted)	ERBB4	Agrin Interactions at Neuromuscular Junction,ErbB Signaling,ErbB4 Signaling,Neuregulin Signaling
2	mmu-miR-199a-5p	miR-199a-5p (and other miRNAs w/seed CCAGUGU)	5.30E-02	Experimentally Observed,High (predicted)	ETS1	B Cell Receptor Signaling,ERK/MAPK Signaling,GM-CSF Signaling,HGF Signaling,Regulation of the Epithelial-Mesenchymal Transition Pathway,Renal Cell Carcinoma Signaling,Telomerase Signaling
2	mmu-miR-199a-5p	miR-199a-5p (and other miRNAs w/seed CCAGUGU)	5.30E-02	High (predicted)	ETS2	ERK/MAPK Signaling,HGF Signaling,Role of Oct4 in Mammalian Embryonic Stem Cell Pluripotency,Telomerase Signaling
2	mmu-miR-199a-5p	miR-199a-5p (and other miRNAs w/seed CCAGUGU)	5.30E-02	Moderate (predicted)	EXOC4	Cdc42 Signaling
2	mmu-miR-199a-5p	miR-199a-5p (and other miRNAs w/seed CCAGUGU)	5.30E-02	High (predicted)	EXOC8	Cdc42 Signaling
2	mmu-miR-199a-5p	miR-199a-5p (and other miRNAs w/seed CCAGUGU)	5.30E-02	Moderate (predicted)	FARP2	Axonal Guidance Signaling,Epithelial Adherens Junction Signaling
2	mmu-miR-199a-5p	miR-199a-5p (and other miRNAs w/seed CCAGUGU)	5.30E-02	Moderate (predicted)	FGD3	Actin Cytoskeleton Signaling,Cdc42 Signaling
2	mmu-miR-199a-5p	miR-199a-5p (and other miRNAs w/seed CCAGUGU)	5.30E-02	Moderate (predicted)	FGF11	Actin Cytoskeleton Signaling,Bladder Cancer Signaling,Clathrin-mediated Endocytosis Signaling,FGF Signaling,Regulation of the Epithelial-Mesenchymal Transition Pathway
2	mmu-miR-199a-5p	miR-199a-5p (and other miRNAs w/seed CCAGUGU)	5.30E-02	Moderate (predicted)	FNBP1	Actin Nucleation by ARP-WASP Complex,Cardiac Hypertrophy Signaling,Cholecystokinin/Gastrin-mediated Signaling,Colorectal Cancer Metastasis Signaling,CXCR4 Signaling,Germ Cell-Sertoli Cell Junction Signaling,Glioblastoma Multiforme Signaling,Glioma Invasiveness Signaling,Gαq Signaling,HMGB1 Signaling,IL-8 Signaling,ILK Signaling,Integrin Signaling,Molecular Mechanisms of Cancer,mTOR Signaling,phag…
2	mmu-miR-199a-5p	miR-199a-5p (and other miRNAs w/seed CCAGUGU)	5.30E-02	Moderate (predicted)	FZD3	Adipogenesis pathway,Axonal Guidance Signaling,Basal Cell Carcinoma Signaling,Colorectal Cancer Metastasis Signaling,Factors Promoting Cardiogenesis in Vertebrates,Glioblastoma Multiforme Signaling,Human Embryonic Stem Cell Pluripotency,Molecular Mechanisms of Cancer,Mouse Embryonic Stem Cell Pluripotency,Ovarian Cancer Signaling,PCP pathway,Regulation of the Epithelial-Mesenchymal Transition Pat…
2	mmu-miR-199a-5p	miR-199a-5p (and other miRNAs w/seed CCAGUGU)	5.30E-02	High (predicted)	FZD4	Adipogenesis pathway,Axonal Guidance Signaling,Basal Cell Carcinoma Signaling,Colorectal Cancer Metastasis Signaling,Factors Promoting Cardiogenesis in Vertebrates,Glioblastoma Multiforme Signaling,Human Embryonic Stem Cell Pluripotency,Molecular Mechanisms of Cancer,Mouse Embryonic Stem Cell Pluripotency,Ovarian Cancer Signaling,PCP pathway,Regulation of the Epithelial-Mesenchymal Transition Pat…
2	mmu-miR-199a-5p	miR-199a-5p (and other miRNAs w/seed CCAGUGU)	5.30E-02	High (predicted)	FZD6	Adipogenesis pathway,Axonal Guidance Signaling,Basal Cell Carcinoma Signaling,Colorectal Cancer Metastasis Signaling,Factors Promoting Cardiogenesis in Vertebrates,Glioblastoma Multiforme Signaling,Human Embryonic Stem Cell Pluripotency,Molecular Mechanisms of Cancer,Mouse Embryonic Stem Cell Pluripotency,Ovarian Cancer Signaling,PCP pathway,Regulation of the Epithelial-Mesenchymal Transition Pat…
2	mmu-miR-199a-5p	miR-199a-5p (and other miRNAs w/seed CCAGUGU)	5.30E-02	Moderate (predicted)	FZR1	Mitotic Roles of Polo-Like Kinase,Protein Ubiquitination Pathway
2	mmu-miR-199a-5p	miR-199a-5p (and other miRNAs w/seed CCAGUGU)	5.30E-02	High (predicted)	GIT1	Actin Cytoskeleton Signaling,Axonal Guidance Signaling,Integrin Signaling,PAK Signaling
2	mmu-miR-199a-5p	miR-199a-5p (and other miRNAs w/seed CCAGUGU)	5.30E-02	Moderate (predicted)	GNG5	Androgen Signaling,Antiproliferative Role of Somatostatin Receptor 2,Axonal Guidance Signaling,Breast Cancer Regulation by Stathmin1,Cardiac Hypertrophy Signaling,Cardiac β-adrenergic Signaling,CCR3 Signaling in Eosinophils,CCR5 Signaling in Macrophages,Colorectal Cancer Metastasis Signaling,CREB Signaling in Neurons,CXCR4 Signaling,Ephrin B Signaling,Ephrin Receptor Signaling,fMLP Signaling in N…
2	mmu-miR-199a-5p	miR-199a-5p (and other miRNAs w/seed CCAGUGU)	5.30E-02	High (predicted)	GOSR1	Huntington's Disease Signaling,phagosome maturation,Tight Junction Signaling
2	mmu-miR-199a-5p	miR-199a-5p (and other miRNAs w/seed CCAGUGU)	5.30E-02	High (predicted)	GRB10	IGF-1 Signaling,Insulin Receptor Signaling
2	mmu-miR-199a-5p	miR-199a-5p (and other miRNAs w/seed CCAGUGU)	5.30E-02	High (predicted)	GRIK3	Amyotrophic Lateral Sclerosis Signaling,CREB Signaling in Neurons,Glutamate Receptor Signaling
2	mmu-miR-199a-5p	miR-199a-5p (and other miRNAs w/seed CCAGUGU)	5.30E-02	High (predicted)	GSK3B	14-3-3-mediated Signaling,Amyloid Processing,Axonal Guidance Signaling,B Cell Receptor Signaling,Basal Cell Carcinoma Signaling,Cardiac Hypertrophy Signaling,Cdc42 Signaling,Cell Cycle: G1/S Checkpoint Regulation,Colorectal Cancer Metastasis Signaling,Cyclins and Cell Cycle Regulation,Docosahexaenoic Acid (DHA) Signaling,EIF2 Signaling,Endometrial Cancer Signaling,ErbB Signaling,ErbB2-ErbB3 Signa…
2	mmu-miR-199a-5p	miR-199a-5p (and other miRNAs w/seed CCAGUGU)	5.30E-02	Moderate (predicted)	GZMB	Allograft Rejection Signaling,Autoimmune Thyroid Disease Signaling,Cytotoxic T Lymphocyte-mediated Apoptosis of Target Cells,Graft-versus-Host Disease Signaling,Granzyme B Signaling,Tumoricidal Function of Hepatic Natural Killer Cells,Type I Diabetes Mellitus Signaling
2	mmu-miR-199a-5p	miR-199a-5p (and other miRNAs w/seed CCAGUGU)	5.30E-02	High (predicted)	HDAC9	Adipogenesis pathway,Calcium Signaling,Cell Cycle: G1/S Checkpoint Regulation,Chronic Myeloid Leukemia Signaling,Cyclins and Cell Cycle Regulation,Hereditary Breast Cancer Signaling,Huntington's Disease Signaling,Nur77 Signaling in T Lymphocytes,p53 Signaling,Phospholipase C Signaling,Role of NFAT in Cardiac Hypertrophy,Telomerase Signaling
2	mmu-miR-199a-5p	miR-199a-5p (and other miRNAs w/seed CCAGUGU)	5.30E-02	Experimentally Observed,High (predicted)	HIF1A	Adipogenesis pathway,HIF1α Signaling,Hypoxia Signaling in the Cardiovascular System,ILK Signaling,Molecular Mechanisms of Cancer,mTOR Signaling,p53 Signaling,Regulation of the Epithelial-Mesenchymal Transition Pathway,Renal Cell Carcinoma Signaling,TR/RXR Activation,VEGF Signaling
2	mmu-miR-199a-5p	miR-199a-5p (and other miRNAs w/seed CCAGUGU)	5.30E-02	High (predicted)	HIPK2	Cell Cycle: G2/M DNA Damage Checkpoint Regulation,Molecular Mechanisms of Cancer,p53 Signaling
2	mmu-miR-199a-5p	miR-199a-5p (and other miRNAs w/seed CCAGUGU)	5.30E-02	Moderate (predicted)	HMGA2	Regulation of the Epithelial-Mesenchymal Transition Pathway
2	mmu-miR-199a-5p	miR-199a-5p (and other miRNAs w/seed CCAGUGU)	5.30E-02	Moderate (predicted)	IFNAR1	Activation of IRF by Cytosolic Pattern Recognition Receptors,Dendritic Cell Maturation,Hepatic Fibrosis / Hepatic Stellate Cell Activation,Interferon Signaling,Retinoic acid Mediated Apoptosis Signaling,Role of JAK1, JAK2 and TYK2 in Interferon Signaling,Role of Lipids/Lipid Rafts in the Pathogenesis of Influenza,Role of PI3K/AKT Signaling in the Pathogenesis of Influenza,Role of Wnt/GSK-3β Signa…
2	mmu-miR-199a-5p	miR-199a-5p (and other miRNAs w/seed CCAGUGU)	5.30E-02	High (predicted)	IGF2BP1	Role of Oct4 in Mammalian Embryonic Stem Cell Pluripotency
2	mmu-miR-199a-5p	miR-199a-5p (and other miRNAs w/seed CCAGUGU)	5.30E-02	High (predicted)	IGFBP1	Estrogen Receptor Signaling,IGF-1 Signaling,PXR/RXR Activation,VDR/RXR Activation
2	mmu-miR-199a-5p	miR-199a-5p (and other miRNAs w/seed CCAGUGU)	5.30E-02	High (predicted)	IKBKB	4-1BB Signaling in T Lymphocytes,Activation of IRF by Cytosolic Pattern Recognition Receptors,Acute Phase Response Signaling,Angiopoietin Signaling,Antioxidant Action of Vitamin C,Apoptosis Signaling,April Mediated Signaling,B Cell Activating Factor Signaling,B Cell Receptor Signaling,CD27 Signaling in Lymphocytes,CD28 Signaling in T Helper Cells,CD40 Signaling,Chronic Myeloid Leukemia Signaling,…
2	mmu-miR-199a-5p	miR-199a-5p (and other miRNAs w/seed CCAGUGU)	5.30E-02	Moderate (predicted)	IL36B	Acute Phase Response Signaling,Agranulocyte Adhesion and Diapedesis,Altered T Cell and B Cell Signaling in Rheumatoid Arthritis,Atherosclerosis Signaling,Cholecystokinin/Gastrin-mediated Signaling,Communication between Innate and Adaptive Immune Cells,Dendritic Cell Maturation,FXR/RXR Activation,Graft-versus-Host Disease Signaling,Granulocyte Adhesion and Diapedesis,Hepatic Cholestasis,IL-10 Sign…
2	mmu-miR-199a-5p	miR-199a-5p (and other miRNAs w/seed CCAGUGU)	5.30E-02	High (predicted)	ITCH	HIPPO signaling
2	mmu-miR-199a-5p	miR-199a-5p (and other miRNAs w/seed CCAGUGU)	5.30E-02	High (predicted)	ITGA3	Actin Cytoskeleton Signaling,Actin Nucleation by ARP-WASP Complex,Agranulocyte Adhesion and Diapedesis,Agrin Interactions at Neuromuscular Junction,Axonal Guidance Signaling,Caveolar-mediated Endocytosis Signaling,Cdc42 Signaling,CDK5 Signaling,Ephrin Receptor Signaling,ERK/MAPK Signaling,FAK Signaling,Germ Cell-Sertoli Cell Junction Signaling,Granulocyte Adhesion and Diapedesis,HGF Signaling,Int…
2	mmu-miR-199a-5p	miR-199a-5p (and other miRNAs w/seed CCAGUGU)	5.30E-02	High (predicted)	ITGA4	Actin Cytoskeleton Signaling,Actin Nucleation by ARP-WASP Complex,Agranulocyte Adhesion and Diapedesis,Agrin Interactions at Neuromuscular Junction,Atherosclerosis Signaling,Axonal Guidance Signaling,Caveolar-mediated Endocytosis Signaling,Cdc42 Signaling,Ephrin Receptor Signaling,ERK/MAPK Signaling,FAK Signaling,Granulocyte Adhesion and Diapedesis,HGF Signaling,Integrin Signaling,Leukocyte Extra…
2	mmu-miR-199a-5p	miR-199a-5p (and other miRNAs w/seed CCAGUGU)	5.30E-02	Moderate (predicted)	ITGA8	Caveolar-mediated Endocytosis Signaling,Integrin Signaling,Paxillin Signaling
2	mmu-miR-199a-5p	miR-199a-5p (and other miRNAs w/seed CCAGUGU)	5.30E-02	Moderate (predicted)	ITSN1	Axonal Guidance Signaling,Caveolar-mediated Endocytosis Signaling,Ephrin B Signaling,Ephrin Receptor Signaling,Virus Entry via Endocytic Pathways
2	mmu-miR-199a-5p	miR-199a-5p (and other miRNAs w/seed CCAGUGU)	5.30E-02	High (predicted)	JAG1	Notch Signaling,Regulation of the Epithelial-Mesenchymal Transition Pathway
2	mmu-miR-199a-5p	miR-199a-5p (and other miRNAs w/seed CCAGUGU)	5.30E-02	High (predicted)	JUNB	NRF2-mediated Oxidative Stress Response,PCP pathway
2	mmu-miR-199a-5p	miR-199a-5p (and other miRNAs w/seed CCAGUGU)	5.30E-02	High (predicted)	KIT	Acute Myeloid Leukemia Signaling,Melanocyte Development and Pigmentation Signaling
2	mmu-miR-199a-5p	miR-199a-5p (and other miRNAs w/seed CCAGUGU)	5.30E-02	Moderate (predicted)	KNG1	Actin Cytoskeleton Signaling,Coagulation System,eNOS Signaling,FXR/RXR Activation,Intrinsic Prothrombin Activation Pathway,LXR/RXR Activation,Neuroprotective Role of THOP1 in Alzheimer's Disease,Nitric Oxide Signaling in the Cardiovascular System,Systemic Lupus Erythematosus Signaling
2	mmu-miR-199a-5p	miR-199a-5p (and other miRNAs w/seed CCAGUGU)	5.30E-02	High (predicted)	KPNA4	RAN Signaling
2	mmu-miR-199a-5p	miR-199a-5p (and other miRNAs w/seed CCAGUGU)	5.30E-02	High (predicted)	KPNB1	RAN Signaling
2	mmu-miR-199a-5p	miR-199a-5p (and other miRNAs w/seed CCAGUGU)	5.30E-02	High (predicted)	LAMC1	Agrin Interactions at Neuromuscular Junction,CDK5 Signaling
2	mmu-miR-199a-5p	miR-199a-5p (and other miRNAs w/seed CCAGUGU)	5.30E-02	Moderate (predicted)	LEFTY1	Human Embryonic Stem Cell Pluripotency
2	mmu-miR-199a-5p	miR-199a-5p (and other miRNAs w/seed CCAGUGU)	5.30E-02	High (predicted)	M6PR	phagosome maturation,Tumoricidal Function of Hepatic Natural Killer Cells
2	mmu-miR-199a-5p	miR-199a-5p (and other miRNAs w/seed CCAGUGU)	5.30E-02	Moderate (predicted)	MAGI2	Epithelial Adherens Junction Signaling,PTEN Signaling,Sertoli Cell-Sertoli Cell Junction Signaling,Tight Junction Signaling
2	mmu-miR-199a-5p	miR-199a-5p (and other miRNAs w/seed CCAGUGU)	5.30E-02	Moderate (predicted)	MAML3	Notch Signaling
2	mmu-miR-199a-5p	miR-199a-5p (and other miRNAs w/seed CCAGUGU)	5.30E-02	High (predicted)	MAP2K4	14-3-3-mediated Signaling,4-1BB Signaling in T Lymphocytes,Activation of IRF by Cytosolic Pattern Recognition Receptors,Acute Myeloid Leukemia Signaling,Acute Phase Response Signaling,Agrin Interactions at Neuromuscular Junction,Antioxidant Action of Vitamin C,Apoptosis Signaling,April Mediated Signaling,ATM Signaling,B Cell Activating Factor Signaling,B Cell Receptor Signaling,BMP signaling path…
2	mmu-miR-199a-5p	miR-199a-5p (and other miRNAs w/seed CCAGUGU)	5.30E-02	High (predicted)	MAP3K11	B Cell Receptor Signaling,Cardiac Hypertrophy Signaling,CD27 Signaling in Lymphocytes,Cdc42 Signaling,Germ Cell-Sertoli Cell Junction Signaling,GNRH Signaling,HGF Signaling,IL-15 Production,Integrin Signaling,NGF Signaling,PKCθ Signaling in T Lymphocytes,Production of Nitric Oxide and Reactive Oxygen Species in Macrophages,Rac Signaling,RANK Signaling in Osteoclasts,Reelin Signaling in Neurons,SA…
2	mmu-miR-199a-5p	miR-199a-5p (and other miRNAs w/seed CCAGUGU)	5.30E-02	High (predicted)	MAP3K12	B Cell Receptor Signaling,Cardiac Hypertrophy Signaling,CD27 Signaling in Lymphocytes,Germ Cell-Sertoli Cell Junction Signaling,GNRH Signaling,HGF Signaling,NGF Signaling,PKCθ Signaling in T Lymphocytes,Production of Nitric Oxide and Reactive Oxygen Species in Macrophages,RANK Signaling in Osteoclasts,SAPK/JNK Signaling,Sertoli Cell-Sertoli Cell Junction Signaling,Signaling by Rho Family GTPases,…
2	mmu-miR-199a-5p	miR-199a-5p (and other miRNAs w/seed CCAGUGU)	5.30E-02	High (predicted)	MAP4K3	SAPK/JNK Signaling
2	mmu-miR-199a-5p	miR-199a-5p (and other miRNAs w/seed CCAGUGU)	5.30E-02	High (predicted)	MEF2D	Calcium Signaling,Calcium-induced T Lymphocyte Apoptosis,Cardiac Hypertrophy Signaling,Cholecystokinin/Gastrin-mediated Signaling,Corticotropin Releasing Hormone Signaling,ERK5 Signaling,Gα12/13 Signaling,Nur77 Signaling in T Lymphocytes,p38 MAPK Signaling,Phospholipase C Signaling,Role of NFAT in Cardiac Hypertrophy,Role of NFAT in Regulation of the Immune Response
2	mmu-miR-199a-5p	miR-199a-5p (and other miRNAs w/seed CCAGUGU)	5.30E-02	High (predicted)	MINK1	SAPK/JNK Signaling
2	mmu-miR-199a-5p	miR-199a-5p (and other miRNAs w/seed CCAGUGU)	5.30E-02	High (predicted)	MPP5	Tight Junction Signaling
2	mmu-miR-199a-5p	miR-199a-5p (and other miRNAs w/seed CCAGUGU)	5.30E-02	Moderate (predicted)	MTMR2	3-phosphoinositide Biosynthesis,3-phosphoinositide Degradation,D-myo-inositol (1,4,5,6)-Tetrakisphosphate Biosynthesis,D-myo-inositol (3,4,5,6)-tetrakisphosphate Biosynthesis,D-myo-inositol-5-phosphate Metabolism,Germ Cell-Sertoli Cell Junction Signaling,Sertoli Cell-Sertoli Cell Junction Signaling,Superpathway of Inositol Phosphate Compounds
2	mmu-miR-199a-5p	miR-199a-5p (and other miRNAs w/seed CCAGUGU)	5.30E-02	High (predicted)	MYH9	Actin Cytoskeleton Signaling,Agranulocyte Adhesion and Diapedesis,Calcium Signaling,Cellular Effects of Sildenafil (Viagra),Epithelial Adherens Junction Signaling,Hepatic Fibrosis / Hepatic Stellate Cell Activation,ILK Signaling,Tight Junction Signaling
2	mmu-miR-199a-5p	miR-199a-5p (and other miRNAs w/seed CCAGUGU)	5.30E-02	Moderate (predicted)	NANOG	Embryonic Stem Cell Differentiation into Cardiac Lineages,Human Embryonic Stem Cell Pluripotency,Mouse Embryonic Stem Cell Pluripotency,PI3K/AKT Signaling,Role of NANOG in Mammalian Embryonic Stem Cell Pluripotency,Role of Oct4 in Mammalian Embryonic Stem Cell Pluripotency,Transcriptional Regulatory Network in Embryonic Stem Cells
2	mmu-miR-199a-5p	miR-199a-5p (and other miRNAs w/seed CCAGUGU)	5.30E-02	High (predicted)	NCOA2	Androgen Signaling,Aryl Hydrocarbon Receptor Signaling,Estrogen Receptor Signaling,Glucocorticoid Receptor Signaling,Role of Wnt/GSK-3β Signaling in the Pathogenesis of Influenza,TR/RXR Activation,VDR/RXR Activation
2	mmu-miR-199a-5p	miR-199a-5p (and other miRNAs w/seed CCAGUGU)	5.30E-02	High (predicted)	NCSTN	Amyloid Processing,ErbB4 Signaling,Mitochondrial Dysfunction,Molecular Mechanisms of Cancer,Notch Signaling,Regulation of the Epithelial-Mesenchymal Transition Pathway
2	mmu-miR-199a-5p	miR-199a-5p (and other miRNAs w/seed CCAGUGU)	5.30E-02	High (predicted)	NLK	Molecular Mechanisms of Cancer,Role of Macrophages, Fibroblasts and Endothelial Cells in Rheumatoid Arthritis,Wnt/β-catenin Signaling
2	mmu-miR-199a-5p	miR-199a-5p (and other miRNAs w/seed CCAGUGU)	5.30E-02	Moderate (predicted)	NRG3	Agrin Interactions at Neuromuscular Junction,ErbB Signaling,ErbB2-ErbB3 Signaling,ErbB4 Signaling,Neuregulin Signaling
2	mmu-miR-199a-5p	miR-199a-5p (and other miRNAs w/seed CCAGUGU)	5.30E-02	High (predicted)	NTNG1	Axonal Guidance Signaling
2	mmu-miR-199a-5p	miR-199a-5p (and other miRNAs w/seed CCAGUGU)	5.30E-02	Moderate (predicted)	OCRL	1D-myo-inositol Hexakisphosphate Biosynthesis II (Mammalian),3-phosphoinositide Degradation,B Cell Receptor Signaling,D-myo-inositol (1,3,4)-trisphosphate Biosynthesis,D-myo-inositol (1,4,5)-trisphosphate Degradation,Fc Epsilon RI Signaling,IL-4 Signaling,Insulin Receptor Signaling,Natural Killer Cell Signaling,PDGF Signaling,PI3K/AKT Signaling,PTEN Signaling,Superpathway of D-myo-inositol (1,4,5…
2	mmu-miR-199a-5p	miR-199a-5p (and other miRNAs w/seed CCAGUGU)	5.30E-02	High (predicted)	OTX1	Transcriptional Regulatory Network in Embryonic Stem Cells
2	mmu-miR-199a-5p	miR-199a-5p (and other miRNAs w/seed CCAGUGU)	5.30E-02	High (predicted)	PAK4	Actin Cytoskeleton Signaling,Agrin Interactions at Neuromuscular Junction,Angiopoietin Signaling,Axonal Guidance Signaling,CCR3 Signaling in Eosinophils,Cdc42 Signaling,CXCR4 Signaling,Ephrin Receptor Signaling,ErbB Signaling,ERK/MAPK Signaling,FAK Signaling,Germ Cell-Sertoli Cell Junction Signaling,GNRH Signaling,Integrin Signaling,Molecular Mechanisms of Cancer,Natural Killer Cell Signaling,PAK…
2	mmu-miR-199a-5p	miR-199a-5p (and other miRNAs w/seed CCAGUGU)	5.30E-02	High (predicted)	PARP12	Death Receptor Signaling,Retinoic acid Mediated Apoptosis Signaling,UVA-Induced MAPK Signaling
2	mmu-miR-199a-5p	miR-199a-5p (and other miRNAs w/seed CCAGUGU)	5.30E-02	Moderate (predicted)	PARP8	Death Receptor Signaling,Retinoic acid Mediated Apoptosis Signaling,UVA-Induced MAPK Signaling
2	mmu-miR-199a-5p	miR-199a-5p (and other miRNAs w/seed CCAGUGU)	5.30E-02	High (predicted)	PARVA	ILK Signaling,Integrin Signaling,Paxillin Signaling
2	mmu-miR-199a-5p	miR-199a-5p (and other miRNAs w/seed CCAGUGU)	5.30E-02	High (predicted)	PAX3	Melanocyte Development and Pigmentation Signaling
2	mmu-miR-199a-5p	miR-199a-5p (and other miRNAs w/seed CCAGUGU)	5.30E-02	High (predicted)	PBRM1	AMPK Signaling,Glucocorticoid Receptor Signaling,Hereditary Breast Cancer Signaling,RAR Activation,Role of BRCA1 in DNA Damage Response
2	mmu-miR-199a-5p	miR-199a-5p (and other miRNAs w/seed CCAGUGU)	5.30E-02	High (predicted)	PCYOX1	Atherosclerosis Signaling,Clathrin-mediated Endocytosis Signaling,FXR/RXR Activation,IL-12 Signaling and Production in Macrophages,LXR/RXR Activation,Production of Nitric Oxide and Reactive Oxygen Species in Macrophages
2	mmu-miR-199a-5p	miR-199a-5p (and other miRNAs w/seed CCAGUGU)	5.30E-02	High (predicted)	PDE4D	cAMP-mediated signaling,Cardiac β-adrenergic Signaling,Cellular Effects of Sildenafil (Viagra),G-Protein Coupled Receptor Signaling,Gustation Pathway,Protein Kinase A Signaling,Relaxin Signaling,Sperm Motility,tRNA Splicing
2	mmu-miR-199a-5p	miR-199a-5p (and other miRNAs w/seed CCAGUGU)	5.30E-02	High (predicted)	PIK3CD	14-3-3-mediated Signaling,3-phosphoinositide Biosynthesis,Actin Cytoskeleton Signaling,Acute Myeloid Leukemia Signaling,Acute Phase Response Signaling,Aldosterone Signaling in Epithelial Cells,AMPK Signaling,Amyotrophic Lateral Sclerosis Signaling,Angiopoietin Signaling,Antiproliferative Role of Somatostatin Receptor 2,Axonal Guidance Signaling,B Cell Receptor Signaling,Breast Cancer Regulation b…
2	mmu-miR-199a-5p	miR-199a-5p (and other miRNAs w/seed CCAGUGU)	5.30E-02	High (predicted)	PLXNA2	Axonal Guidance Signaling
2	mmu-miR-199a-5p	miR-199a-5p (and other miRNAs w/seed CCAGUGU)	5.30E-02	High (predicted)	PLXNC1	Axonal Guidance Signaling
2	mmu-miR-199a-5p	miR-199a-5p (and other miRNAs w/seed CCAGUGU)	5.30E-02	High (predicted)	PLXND1	Axonal Guidance Signaling
2	mmu-miR-199a-5p	miR-199a-5p (and other miRNAs w/seed CCAGUGU)	5.30E-02	High (predicted)	PPM1B	AMPK Signaling
2	mmu-miR-199a-5p	miR-199a-5p (and other miRNAs w/seed CCAGUGU)	5.30E-02	High (predicted)	PPM1L	AMPK Signaling,Breast Cancer Regulation by Stathmin1,Cardiac β-adrenergic Signaling,CDK5 Signaling,Cell Cycle Regulation by BTG Family Proteins,Ceramide Signaling,CTLA4 Signaling in Cytotoxic T Lymphocytes,Cyclins and Cell Cycle Regulation,Dopamine Receptor Signaling,Dopamine-DARPP32 Feedback in cAMP Signaling,ERK/MAPK Signaling,HIPPO signaling,ILK Signaling,Mitotic Roles of Polo-Like Kinase,mTOR…
2	mmu-miR-199a-5p	miR-199a-5p (and other miRNAs w/seed CCAGUGU)	5.30E-02	High (predicted)	PPP1R12A	3-phosphoinositide Biosynthesis,3-phosphoinositide Degradation,Actin Cytoskeleton Signaling,Actin Nucleation by ARP-WASP Complex,Breast Cancer Regulation by Stathmin1,Cardiac β-adrenergic Signaling,CCR3 Signaling in Eosinophils,Cdc42 Signaling,CDK5 Signaling,Cellular Effects of Sildenafil (Viagra),Chemokine Signaling,D-myo-inositol (1,4,5,6)-Tetrakisphosphate Biosynthesis,D-myo-inositol (3,4,5,6)…
2	mmu-miR-199a-5p	miR-199a-5p (and other miRNAs w/seed CCAGUGU)	5.30E-02	Moderate (predicted)	PPP2R1A	AMPK Signaling,Breast Cancer Regulation by Stathmin1,Cardiac β-adrenergic Signaling,CDK5 Signaling,Cell Cycle Regulation by BTG Family Proteins,Ceramide Signaling,CTLA4 Signaling in Cytotoxic T Lymphocytes,Cyclins and Cell Cycle Regulation,Dopamine Receptor Signaling,Dopamine-DARPP32 Feedback in cAMP Signaling,ERK/MAPK Signaling,HIPPO signaling,ILK Signaling,Mitotic Roles of Polo-Like Kinase,mTOR…
2	mmu-miR-199a-5p	miR-199a-5p (and other miRNAs w/seed CCAGUGU)	5.30E-02	High (predicted)	PVRL1	Epithelial Adherens Junction Signaling,Sertoli Cell-Sertoli Cell Junction Signaling,Tight Junction Signaling
2	mmu-miR-199a-5p	miR-199a-5p (and other miRNAs w/seed CCAGUGU)	5.30E-02	High (predicted)	PVRL2	Crosstalk between Dendritic Cells and Natural Killer Cells,Epithelial Adherens Junction Signaling,Germ Cell-Sertoli Cell Junction Signaling,Sertoli Cell-Sertoli Cell Junction Signaling,Tight Junction Signaling
2	mmu-miR-199a-5p	miR-199a-5p (and other miRNAs w/seed CCAGUGU)	5.30E-02	High (predicted)	PXN	Actin Cytoskeleton Signaling,Agrin Interactions at Neuromuscular Junction,Axonal Guidance Signaling,Cholecystokinin/Gastrin-mediated Signaling,CXCR4 Signaling,Ephrin B Signaling,Ephrin Receptor Signaling,ERK/MAPK Signaling,FAK Signaling,Fcγ Receptor-mediated Phagocytosis in Macrophages and Monocytes,Germ Cell-Sertoli Cell Junction Signaling,Gα12/13 Signaling,HGF Signaling,IGF-1 Signaling,ILK Sign…
2	mmu-miR-199a-5p	miR-199a-5p (and other miRNAs w/seed CCAGUGU)	5.30E-02	High (predicted)	RANBP2	RAN Signaling
2	mmu-miR-199a-5p	miR-199a-5p (and other miRNAs w/seed CCAGUGU)	5.30E-02	Moderate (predicted)	RAP1A	Axonal Guidance Signaling,B Cell Receptor Signaling,Calcium Signaling,cAMP-mediated signaling,Corticotropin Releasing Hormone Signaling,Ephrin Receptor Signaling,Epithelial Adherens Junction Signaling,ERK/MAPK Signaling,G-Protein Coupled Receptor Signaling,Gαi Signaling,Gαs Signaling,HGF Signaling,Integrin Signaling,Leukocyte Extravasation Signaling,Molecular Mechanisms of Cancer,NGF Signaling,Ph…
2	mmu-miR-199a-5p	miR-199a-5p (and other miRNAs w/seed CCAGUGU)	5.30E-02	Moderate (predicted)	RARA	Acute Myeloid Leukemia Signaling,Aryl Hydrocarbon Receptor Signaling,FXR/RXR Activation,Hepatic Cholestasis,LPS/IL-1 Mediated Inhibition of RXR Function,RAR Activation,Retinoic acid Mediated Apoptosis Signaling,Role of Oct4 in Mammalian Embryonic Stem Cell Pluripotency,Wnt/β-catenin Signaling
2	mmu-miR-199a-5p	miR-199a-5p (and other miRNAs w/seed CCAGUGU)	5.30E-02	High (predicted)	RBBP4	Adipogenesis pathway,DNA Methylation and Transcriptional Repression Signaling
2	mmu-miR-199a-5p	miR-199a-5p (and other miRNAs w/seed CCAGUGU)	5.30E-02	High (predicted)	RHEB	mTOR Signaling,PI3K/AKT Signaling
2	mmu-miR-199a-5p	miR-199a-5p (and other miRNAs w/seed CCAGUGU)	5.30E-02	High (predicted)	RND1	Axonal Guidance Signaling,Semaphorin Signaling in Neurons
2	mmu-miR-199a-5p	miR-199a-5p (and other miRNAs w/seed CCAGUGU)	5.30E-02	High (predicted)	ROCK1	Actin Cytoskeleton Signaling,Actin Nucleation by ARP-WASP Complex,Apoptosis Signaling,Axonal Guidance Signaling,Breast Cancer Regulation by Stathmin1,Cardiac Hypertrophy Signaling,CCR3 Signaling in Eosinophils,Cholecystokinin/Gastrin-mediated Signaling,CXCR4 Signaling,Death Receptor Signaling,Ephrin A Signaling,Ephrin B Signaling,Ephrin Receptor Signaling,Gα12/13 Signaling,Gαq Signaling,IL-8 Sign…
2	mmu-miR-199a-5p	miR-199a-5p (and other miRNAs w/seed CCAGUGU)	5.30E-02	Moderate (predicted)	RPL15	EIF2 Signaling
2	mmu-miR-199a-5p	miR-199a-5p (and other miRNAs w/seed CCAGUGU)	5.30E-02	Moderate (predicted)	RPL36A	EIF2 Signaling
2	mmu-miR-199a-5p	miR-199a-5p (and other miRNAs w/seed CCAGUGU)	5.30E-02	Moderate (predicted)	RPL37	EIF2 Signaling
2	mmu-miR-199a-5p	miR-199a-5p (and other miRNAs w/seed CCAGUGU)	5.30E-02	Moderate (predicted)	RPS20	EIF2 Signaling,mTOR Signaling,Regulation of eIF4 and p70S6K Signaling
2	mmu-miR-199a-5p	miR-199a-5p (and other miRNAs w/seed CCAGUGU)	5.30E-02	High (predicted)	RUNX3	TGF-β Signaling
2	mmu-miR-199a-5p	miR-199a-5p (and other miRNAs w/seed CCAGUGU)	5.30E-02	Moderate (predicted)	RXRB	Aryl Hydrocarbon Receptor Signaling,LXR/RXR Activation,Non-Small Cell Lung Cancer Signaling,RAR Activation,Retinoic acid Mediated Apoptosis Signaling,Role of Oct4 in Mammalian Embryonic Stem Cell Pluripotency,Small Cell Lung Cancer Signaling,Thyroid Cancer Signaling,TR/RXR Activation,VDR/RXR Activation
2	mmu-miR-199a-5p	miR-199a-5p (and other miRNAs w/seed CCAGUGU)	5.30E-02	Moderate (predicted)	SDCBP	Axonal Guidance Signaling,Ephrin Receptor Signaling
2	mmu-miR-199a-5p	miR-199a-5p (and other miRNAs w/seed CCAGUGU)	5.30E-02	High (predicted)	SEMA3F	Axonal Guidance Signaling,RhoA Signaling
2	mmu-miR-199a-5p	miR-199a-5p (and other miRNAs w/seed CCAGUGU)	5.30E-02	Moderate (predicted)	SEMA4D	Axonal Guidance Signaling,Semaphorin Signaling in Neurons
2	mmu-miR-199a-5p	miR-199a-5p (and other miRNAs w/seed CCAGUGU)	5.30E-02	High (predicted)	SEMA6A	Axonal Guidance Signaling
2	mmu-miR-199a-5p	miR-199a-5p (and other miRNAs w/seed CCAGUGU)	5.30E-02	High (predicted)	SERPINE1	Acute Phase Response Signaling,Coagulation System,Glucocorticoid Receptor Signaling,Hepatic Fibrosis / Hepatic Stellate Cell Activation,HMGB1 Signaling,TGF-β Signaling
2	mmu-miR-199a-5p	miR-199a-5p (and other miRNAs w/seed CCAGUGU)	5.30E-02	Experimentally Observed	SET	3-phosphoinositide Biosynthesis,3-phosphoinositide Degradation,D-myo-inositol (1,4,5,6)-Tetrakisphosphate Biosynthesis,D-myo-inositol (3,4,5,6)-tetrakisphosphate Biosynthesis,D-myo-inositol-5-phosphate Metabolism,Granzyme A Signaling,Superpathway of Inositol Phosphate Compounds,Transcriptional Regulatory Network in Embryonic Stem Cells
2	mmu-miR-199a-5p	miR-199a-5p (and other miRNAs w/seed CCAGUGU)	5.30E-02	Moderate (predicted)	SH3KBP1	Clathrin-mediated Endocytosis Signaling
2	mmu-miR-199a-5p	miR-199a-5p (and other miRNAs w/seed CCAGUGU)	5.30E-02	Moderate (predicted)	SLC25A13	Induction of Apoptosis by HIV1
2	mmu-miR-199a-5p	miR-199a-5p (and other miRNAs w/seed CCAGUGU)	5.30E-02	High (predicted)	SLC2A1	AMPK Signaling,Antioxidant Action of Vitamin C,HIF1α Signaling,Renal Cell Carcinoma Signaling,TR/RXR Activation,Vitamin-C Transport
2	mmu-miR-199a-5p	miR-199a-5p (and other miRNAs w/seed CCAGUGU)	5.30E-02	High (predicted)	SLC2A4	Adipogenesis pathway,AMPK Signaling,Antioxidant Action of Vitamin C,Growth Hormone Signaling,HIF1α Signaling,Hypoxia Signaling in the Cardiovascular System,Insulin Receptor Signaling,Melatonin Signaling,Type II Diabetes Mellitus Signaling,Vitamin-C Transport
2	mmu-miR-199a-5p	miR-199a-5p (and other miRNAs w/seed CCAGUGU)	5.30E-02	Moderate (predicted)	SLC35A2	Aryl Hydrocarbon Receptor Signaling,LPS/IL-1 Mediated Inhibition of RXR Function,NRF2-mediated Oxidative Stress Response
2	mmu-miR-199a-5p	miR-199a-5p (and other miRNAs w/seed CCAGUGU)	5.30E-02	High (predicted)	SMARCA4	AMPK Signaling,Aryl Hydrocarbon Receptor Signaling,Estrogen Receptor Signaling,Glucocorticoid Receptor Signaling,Hereditary Breast Cancer Signaling,RAR Activation,Role of BRCA1 in DNA Damage Response
2	mmu-miR-199a-5p	miR-199a-5p (and other miRNAs w/seed CCAGUGU)	5.30E-02	High (predicted)	SMARCAD1	Transcriptional Regulatory Network in Embryonic Stem Cells
2	mmu-miR-199a-5p	miR-199a-5p (and other miRNAs w/seed CCAGUGU)	5.30E-02	High (predicted)	SMARCD1	AMPK Signaling,Glucocorticoid Receptor Signaling,Hereditary Breast Cancer Signaling,RAR Activation,Role of BRCA1 in DNA Damage Response
2	mmu-miR-199a-5p	miR-199a-5p (and other miRNAs w/seed CCAGUGU)	5.30E-02	High (predicted)	SNAI1	Epithelial Adherens Junction Signaling,ILK Signaling,Regulation of the Epithelial-Mesenchymal Transition Pathway
2	mmu-miR-199a-5p	miR-199a-5p (and other miRNAs w/seed CCAGUGU)	5.30E-02	High (predicted)	SOS2	Actin Cytoskeleton Signaling,Actin Nucleation by ARP-WASP Complex,Acute Myeloid Leukemia Signaling,Acute Phase Response Signaling,Aldosterone Signaling in Epithelial Cells,Axonal Guidance Signaling,B Cell Receptor Signaling,Breast Cancer Regulation by Stathmin1,Cholecystokinin/Gastrin-mediated Signaling,Chronic Myeloid Leukemia Signaling,Colorectal Cancer Metastasis Signaling,CREB Signaling in Ne…
2	mmu-miR-199a-5p	miR-199a-5p (and other miRNAs w/seed CCAGUGU)	5.30E-02	High (predicted)	SOX4	Wnt/β-catenin Signaling
2	mmu-miR-199a-5p	miR-199a-5p (and other miRNAs w/seed CCAGUGU)	5.30E-02	High (predicted)	SOX6	Wnt/β-catenin Signaling
2	mmu-miR-199a-5p	miR-199a-5p (and other miRNAs w/seed CCAGUGU)	5.30E-02	High (predicted)	SP1	Aryl Hydrocarbon Receptor Signaling,ErbB2-ErbB3 Signaling,Estrogen-Dependent Breast Cancer Signaling,Gap Junction Signaling,HMGB1 Signaling,Huntington's Disease Signaling,IL-10 Signaling,Prolactin Signaling,Telomerase Signaling,VDR/RXR Activation
2	mmu-miR-199a-5p	miR-199a-5p (and other miRNAs w/seed CCAGUGU)	5.30E-02	Moderate (predicted)	SPTB	Sertoli Cell-Sertoli Cell Junction Signaling
2	mmu-miR-199a-5p	miR-199a-5p (and other miRNAs w/seed CCAGUGU)	5.30E-02	Moderate (predicted)	SRGAP2	Axonal Guidance Signaling
2	mmu-miR-199a-5p	miR-199a-5p (and other miRNAs w/seed CCAGUGU)	5.30E-02	High (predicted)	SRGAP3	Axonal Guidance Signaling
2	mmu-miR-199a-5p	miR-199a-5p (and other miRNAs w/seed CCAGUGU)	5.30E-02	Moderate (predicted)	STAM	Clathrin-mediated Endocytosis Signaling
2	mmu-miR-199a-5p	miR-199a-5p (and other miRNAs w/seed CCAGUGU)	5.30E-02	High (predicted)	STK4	HIPPO signaling,Non-Small Cell Lung Cancer Signaling
2	mmu-miR-199a-5p	miR-199a-5p (and other miRNAs w/seed CCAGUGU)	5.30E-02	Moderate (predicted)	SYK	B Cell Receptor Signaling,CD28 Signaling in T Helper Cells,CTLA4 Signaling in Cytotoxic T Lymphocytes,Fc Epsilon RI Signaling,Fcγ Receptor-mediated Phagocytosis in Macrophages and Monocytes,FcγRIIB Signaling in B Lymphocytes,IL-15 Signaling,IL-2 Signaling,Natural Killer Cell Signaling,p70S6K Signaling,phagosome formation,Phospholipase C Signaling,PI3K Signaling in B Lymphocytes,Role of JAK1 and J…
2	mmu-miR-199a-5p	miR-199a-5p (and other miRNAs w/seed CCAGUGU)	5.30E-02	High (predicted)	TAB3	NF-κB Signaling
2	mmu-miR-199a-5p	miR-199a-5p (and other miRNAs w/seed CCAGUGU)	5.30E-02	Moderate (predicted)	TEP1	Telomerase Signaling
2	mmu-miR-199a-5p	miR-199a-5p (and other miRNAs w/seed CCAGUGU)	5.30E-02	High (predicted)	TGFA	ErbB Signaling,Hepatic Fibrosis / Hepatic Stellate Cell Activation,Neuregulin Signaling,NF-κB Signaling,Non-Small Cell Lung Cancer Signaling,Pancreatic Adenocarcinoma Signaling,Renal Cell Carcinoma Signaling
2	mmu-miR-199a-5p	miR-199a-5p (and other miRNAs w/seed CCAGUGU)	5.30E-02	High (predicted)	TGFB2	Antiproliferative Role of TOB in T Cell Signaling,Aryl Hydrocarbon Receptor Signaling,Cardiac Hypertrophy Signaling,Cell Cycle: G1/S Checkpoint Regulation,Chronic Myeloid Leukemia Signaling,Colorectal Cancer Metastasis Signaling,Cyclins and Cell Cycle Regulation,Epithelial Adherens Junction Signaling,Factors Promoting Cardiogenesis in Vertebrates,Germ Cell-Sertoli Cell Junction Signaling,Glucocor…
2	mmu-miR-199a-5p	miR-199a-5p (and other miRNAs w/seed CCAGUGU)	5.30E-02	Moderate (predicted)	THEM4	Acyl-CoA Hydrolysis,PI3K/AKT Signaling,Stearate Biosynthesis I (Animals)
2	mmu-miR-199a-5p	miR-199a-5p (and other miRNAs w/seed CCAGUGU)	5.30E-02	Moderate (predicted)	TNFRSF21	Death Receptor Signaling,Tec Kinase Signaling
2	mmu-miR-199a-5p	miR-199a-5p (and other miRNAs w/seed CCAGUGU)	5.30E-02	High (predicted)	TNFSF13	Altered T Cell and B Cell Signaling in Rheumatoid Arthritis,April Mediated Signaling,Communication between Innate and Adaptive Immune Cells,Hepatic Fibrosis / Hepatic Stellate Cell Activation
2	mmu-miR-199a-5p	miR-199a-5p (and other miRNAs w/seed CCAGUGU)	5.30E-02	High (predicted)	TRAF3	Activation of IRF by Cytosolic Pattern Recognition Receptors,Altered T Cell and B Cell Signaling in Rheumatoid Arthritis,April Mediated Signaling,B Cell Activating Factor Signaling,CD40 Signaling,Lymphotoxin β Receptor Signaling,NF-κB Signaling,OX40 Signaling Pathway,Role of Macrophages, Fibroblasts and Endothelial Cells in Rheumatoid Arthritis,Role of PKR in Interferon Induction and Antiviral Re…
2	mmu-miR-199a-5p	miR-199a-5p (and other miRNAs w/seed CCAGUGU)	5.30E-02	High (predicted)	TSPAN3	Integrin Signaling
2	mmu-miR-199a-5p	miR-199a-5p (and other miRNAs w/seed CCAGUGU)	5.30E-02	High (predicted)	TSPAN5	Integrin Signaling
2	mmu-miR-199a-5p	miR-199a-5p (and other miRNAs w/seed CCAGUGU)	5.30E-02	High (predicted)	TSPAN6	Integrin Signaling
2	mmu-miR-199a-5p	miR-199a-5p (and other miRNAs w/seed CCAGUGU)	5.30E-02	High (predicted)	TUBG1	14-3-3-mediated Signaling,Axonal Guidance Signaling,Breast Cancer Regulation by Stathmin1,Epithelial Adherens Junction Signaling,Gap Junction Signaling,Germ Cell-Sertoli Cell Junction Signaling,Hereditary Breast Cancer Signaling,phagosome maturation,Remodeling of Epithelial Adherens Junctions,Sertoli Cell-Sertoli Cell Junction Signaling
2	mmu-miR-199a-5p	miR-199a-5p (and other miRNAs w/seed CCAGUGU)	5.30E-02	Moderate (predicted)	VCL	Actin Cytoskeleton Signaling,Epithelial Adherens Junction Signaling,FAK Signaling,Integrin Signaling,Leukocyte Extravasation Signaling,Paxillin Signaling,Regulation of Cellular Mechanics by Calpain Protease,Remodeling of Epithelial Adherens Junctions,Tight Junction Signaling,VEGF Signaling
2	mmu-miR-199a-5p	miR-199a-5p (and other miRNAs w/seed CCAGUGU)	5.30E-02	High (predicted)	VEGFA	Amyotrophic Lateral Sclerosis Signaling,Axonal Guidance Signaling,Bladder Cancer Signaling,Clathrin-mediated Endocytosis Signaling,Colorectal Cancer Metastasis Signaling,Corticotropin Releasing Hormone Signaling,eNOS Signaling,Ephrin Receptor Signaling,Hepatic Fibrosis / Hepatic Stellate Cell Activation,HIF1α Signaling,Hypoxia Signaling in the Cardiovascular System,IL-6 Signaling,IL-8 Signaling,I…
2	mmu-miR-199a-5p	miR-199a-5p (and other miRNAs w/seed CCAGUGU)	5.30E-02	High (predicted)	VPS41	autophagy,phagosome maturation
2	mmu-miR-199a-5p	miR-199a-5p (and other miRNAs w/seed CCAGUGU)	5.30E-02	High (predicted)	WNT2	Axonal Guidance Signaling,Basal Cell Carcinoma Signaling,Colorectal Cancer Metastasis Signaling,Glioblastoma Multiforme Signaling,Human Embryonic Stem Cell Pluripotency,Molecular Mechanisms of Cancer,Ovarian Cancer Signaling,PCP pathway,Regulation of the Epithelial-Mesenchymal Transition Pathway,Role of Macrophages, Fibroblasts and Endothelial Cells in Rheumatoid Arthritis,Role of NANOG in Mammal…
2	mmu-miR-199a-5p	miR-199a-5p (and other miRNAs w/seed CCAGUGU)	5.30E-02	High (predicted)	WNT7B	Axonal Guidance Signaling,Basal Cell Carcinoma Signaling,Colorectal Cancer Metastasis Signaling,Glioblastoma Multiforme Signaling,Human Embryonic Stem Cell Pluripotency,Molecular Mechanisms of Cancer,Ovarian Cancer Signaling,PCP pathway,Regulation of the Epithelial-Mesenchymal Transition Pathway,Role of Macrophages, Fibroblasts and Endothelial Cells in Rheumatoid Arthritis,Role of NANOG in Mammal…
2	mmu-miR-200c	miR-200b-3p (and other miRNAs w/seed AAUACUG)	5.61E-01	High (predicted)	AAK1	Clathrin-mediated Endocytosis Signaling
2	mmu-miR-200c	miR-200b-3p (and other miRNAs w/seed AAUACUG)	5.61E-01	High (predicted)	ABI2	Actin Cytoskeleton Signaling,Rac Signaling
2	mmu-miR-200c	miR-200b-3p (and other miRNAs w/seed AAUACUG)	5.61E-01	High (predicted)	ACACA	AMPK Signaling,Biotin-carboxyl Carrier Protein Assembly,LXR/RXR Activation,TR/RXR Activation
2	mmu-miR-200c	miR-200b-3p (and other miRNAs w/seed AAUACUG)	5.61E-01	Moderate (predicted)	ACTC1	Actin Cytoskeleton Signaling,Agranulocyte Adhesion and Diapedesis,Agrin Interactions at Neuromuscular Junction,Calcium Signaling,Caveolar-mediated Endocytosis Signaling,Cellular Effects of Sildenafil (Viagra),Clathrin-mediated Endocytosis Signaling,Crosstalk between Dendritic Cells and Natural Killer Cells,Death Receptor Signaling,Epithelial Adherens Junction Signaling,FAK Signaling,Fcγ Receptor-…
2	mmu-miR-200c	miR-200b-3p (and other miRNAs w/seed AAUACUG)	5.61E-01	High (predicted)	ACTR3	Actin Cytoskeleton Signaling,Actin Nucleation by ARP-WASP Complex,Axonal Guidance Signaling,CD28 Signaling in T Helper Cells,Cdc42 Signaling,Clathrin-mediated Endocytosis Signaling,Ephrin Receptor Signaling,Epithelial Adherens Junction Signaling,Fcγ Receptor-mediated Phagocytosis in Macrophages and Monocytes,fMLP Signaling in Neutrophils,Integrin Signaling,Rac Signaling,Regulation of Actin-based …
2	mmu-miR-200c	miR-200b-3p (and other miRNAs w/seed AAUACUG)	5.61E-01	High (predicted)	ACVR1C	Epithelial Adherens Junction Signaling,Factors Promoting Cardiogenesis in Vertebrates,PPARα/RXRα Activation,TGF-β Signaling,Wnt/β-catenin Signaling
2	mmu-miR-200c	miR-200b-3p (and other miRNAs w/seed AAUACUG)	5.61E-01	High (predicted)	ACVR2A	Epithelial Adherens Junction Signaling,Factors Promoting Cardiogenesis in Vertebrates,PPARα/RXRα Activation,Pyridoxal 5'-phosphate Salvage Pathway,Salvage Pathways of Pyrimidine Ribonucleotides,TGF-β Signaling,Wnt/β-catenin Signaling
2	mmu-miR-200c	miR-200b-3p (and other miRNAs w/seed AAUACUG)	5.61E-01	High (predicted)	ACVR2B	Epithelial Adherens Junction Signaling,Factors Promoting Cardiogenesis in Vertebrates,PPARα/RXRα Activation,TGF-β Signaling,Wnt/β-catenin Signaling
2	mmu-miR-200c	miR-200b-3p (and other miRNAs w/seed AAUACUG)	5.61E-01	High (predicted)	ADCY2	Breast Cancer Regulation by Stathmin1,cAMP-mediated signaling,Cardiac Hypertrophy Signaling,Cardiac β-adrenergic Signaling,CDK5 Signaling,Cellular Effects of Sildenafil (Viagra),Colorectal Cancer Metastasis Signaling,Corticotropin Releasing Hormone Signaling,CREB Signaling in Neurons,CXCR4 Signaling,Dopamine Receptor Signaling,Dopamine-DARPP32 Feedback in cAMP Signaling,Endothelin-1 Signaling,eNO…
2	mmu-miR-200c	miR-200b-3p (and other miRNAs w/seed AAUACUG)	5.61E-01	High (predicted)	ADCY9	Breast Cancer Regulation by Stathmin1,cAMP-mediated signaling,Cardiac Hypertrophy Signaling,Cardiac β-adrenergic Signaling,CDK5 Signaling,Cellular Effects of Sildenafil (Viagra),Colorectal Cancer Metastasis Signaling,Corticotropin Releasing Hormone Signaling,CREB Signaling in Neurons,CXCR4 Signaling,Dopamine Receptor Signaling,Dopamine-DARPP32 Feedback in cAMP Signaling,Endothelin-1 Signaling,eNO…
2	mmu-miR-200c	miR-200b-3p (and other miRNAs w/seed AAUACUG)	5.61E-01	High (predicted)	AKT2	14-3-3-mediated Signaling,Acute Myeloid Leukemia Signaling,Acute Phase Response Signaling,AMPK Signaling,Amyloid Processing,Angiopoietin Signaling,Axonal Guidance Signaling,B Cell Receptor Signaling,CD28 Signaling in T Helper Cells,Ceramide Signaling,Chronic Myeloid Leukemia Signaling,Colorectal Cancer Metastasis Signaling,CREB Signaling in Neurons,CTLA4 Signaling in Cytotoxic T Lymphocytes,CXCR4…
2	mmu-miR-200c	miR-200b-3p (and other miRNAs w/seed AAUACUG)	5.61E-01	High (predicted)	APAF1	Amyotrophic Lateral Sclerosis Signaling,Apoptosis Signaling,Aryl Hydrocarbon Receptor Signaling,CD27 Signaling in Lymphocytes,Cytotoxic T Lymphocyte-mediated Apoptosis of Target Cells,Death Receptor Signaling,Docosahexaenoic Acid (DHA) Signaling,Granzyme B Signaling,Huntington's Disease Signaling,Induction of Apoptosis by HIV1,Lymphotoxin β Receptor Signaling,Molecular Mechanisms of Cancer,Myc Me…
2	mmu-miR-200c	miR-200b-3p (and other miRNAs w/seed AAUACUG)	5.61E-01	High (predicted)	APPL1	Colorectal Cancer Metastasis Signaling,Wnt/β-catenin Signaling
2	mmu-miR-200c	miR-200b-3p (and other miRNAs w/seed AAUACUG)	5.61E-01	High (predicted)	ARHGAP26	FAK Signaling,Integrin Signaling
2	mmu-miR-200c	miR-200b-3p (and other miRNAs w/seed AAUACUG)	5.61E-01	High (predicted)	ARHGEF1	Actin Cytoskeleton Signaling,Breast Cancer Regulation by Stathmin1,Gα12/13 Signaling,Molecular Mechanisms of Cancer,Phospholipase C Signaling,Reelin Signaling in Neurons,RhoA Signaling,RhoGDI Signaling,Signaling by Rho Family GTPases,Thrombin Signaling
2	mmu-miR-200c	miR-200b-3p (and other miRNAs w/seed AAUACUG)	5.61E-01	High (predicted)	ARHGEF3	Breast Cancer Regulation by Stathmin1,Molecular Mechanisms of Cancer,Phospholipase C Signaling,Reelin Signaling in Neurons,RhoGDI Signaling,Signaling by Rho Family GTPases,Thrombin Signaling
2	mmu-miR-200c	miR-200b-3p (and other miRNAs w/seed AAUACUG)	5.61E-01	High (predicted)	ARHGEF7	Actin Cytoskeleton Signaling,Agrin Interactions at Neuromuscular Junction,Axonal Guidance Signaling,Breast Cancer Regulation by Stathmin1,FAK Signaling,Integrin Signaling,Molecular Mechanisms of Cancer,PAK Signaling,Paxillin Signaling,Phospholipase C Signaling,RhoGDI Signaling,Signaling by Rho Family GTPases
2	mmu-miR-200c	miR-200b-3p (and other miRNAs w/seed AAUACUG)	5.61E-01	High (predicted)	ARID4B	DNA Methylation and Transcriptional Repression Signaling
2	mmu-miR-200c	miR-200b-3p (and other miRNAs w/seed AAUACUG)	5.61E-01	High (predicted)	ATMIN	Role of CHK Proteins in Cell Cycle Checkpoint Control
2	mmu-miR-200c	miR-200b-3p (and other miRNAs w/seed AAUACUG)	5.61E-01	High (predicted)	ATP2A2	Calcium Signaling,Calcium Transport I,Calcium-induced T Lymphocyte Apoptosis,Cardiac β-adrenergic Signaling,Dopamine-DARPP32 Feedback in cAMP Signaling,Nitric Oxide Signaling in the Cardiovascular System
2	mmu-miR-200c	miR-200b-3p (and other miRNAs w/seed AAUACUG)	5.61E-01	High (predicted)	BCL2	Amyotrophic Lateral Sclerosis Signaling,Apoptosis Signaling,autophagy,Ceramide Signaling,Cytotoxic T Lymphocyte-mediated Apoptosis of Target Cells,Death Receptor Signaling,Docosahexaenoic Acid (DHA) Signaling,Glucocorticoid Receptor Signaling,Hepatic Fibrosis / Hepatic Stellate Cell Activation,IL-15 Signaling,IL-8 Signaling,Induction of Apoptosis by HIV1,Interferon Signaling,Melanocyte Developmen…
2	mmu-miR-200c	miR-200b-3p (and other miRNAs w/seed AAUACUG)	5.61E-01	High (predicted)	BMI1	Cell Cycle: G1/S Checkpoint Regulation,Role of Oct4 in Mammalian Embryonic Stem Cell Pluripotency
2	mmu-miR-200c	miR-200b-3p (and other miRNAs w/seed AAUACUG)	5.61E-01	High (predicted)	CAB39	AMPK Signaling
2	mmu-miR-200c	miR-200b-3p (and other miRNAs w/seed AAUACUG)	5.61E-01	High (predicted)	CASK	Tight Junction Signaling
2	mmu-miR-200c	miR-200b-3p (and other miRNAs w/seed AAUACUG)	5.61E-01	High (predicted)	CBL	14-3-3-mediated Signaling,Clathrin-mediated Endocytosis Signaling,Ephrin B Signaling,Erythropoietin Signaling,Fcγ Receptor-mediated Phagocytosis in Macrophages and Monocytes,FLT3 Signaling in Hematopoietic Progenitor Cells,Insulin Receptor Signaling,Molecular Mechanisms of Cancer,PI3K Signaling in B Lymphocytes,Protein Ubiquitination Pathway,PTEN Signaling,RANK Signaling in Osteoclasts,Role of Os…
2	mmu-miR-200c	miR-200b-3p (and other miRNAs w/seed AAUACUG)	5.61E-01	High (predicted)	CBX5	ATM Signaling
2	mmu-miR-200c	miR-200b-3p (and other miRNAs w/seed AAUACUG)	5.61E-01	High (predicted)	CCNA2	Antiproliferative Role of TOB in T Cell Signaling,Aryl Hydrocarbon Receptor Signaling,Cyclins and Cell Cycle Regulation,eNOS Signaling,Estrogen-mediated S-phase Entry,Regulation of Cellular Mechanics by Calpain Protease
2	mmu-miR-200c	miR-200b-3p (and other miRNAs w/seed AAUACUG)	5.61E-01	High (predicted)	CCNE2	Antiproliferative Role of TOB in T Cell Signaling,Aryl Hydrocarbon Receptor Signaling,Breast Cancer Regulation by Stathmin1,Cell Cycle Regulation by BTG Family Proteins,Cell Cycle: G1/S Checkpoint Regulation,Cyclins and Cell Cycle Regulation,DNA damage-induced 14-3-3σ Signaling,Estrogen-mediated S-phase Entry,Factors Promoting Cardiogenesis in Vertebrates,GADD45 Signaling,HER-2 Signaling in Breas…
2	mmu-miR-200c	miR-200b-3p (and other miRNAs w/seed AAUACUG)	5.61E-01	High (predicted)	CDC27	Mitotic Roles of Polo-Like Kinase,Protein Kinase A Signaling
2	mmu-miR-200c	miR-200b-3p (and other miRNAs w/seed AAUACUG)	5.61E-01	High (predicted)	CDK2	Antiproliferative Role of TOB in T Cell Signaling,Aryl Hydrocarbon Receptor Signaling,ATM Signaling,Breast Cancer Regulation by Stathmin1,Cell Cycle Control of Chromosomal Replication,Cell Cycle Regulation by BTG Family Proteins,Cell Cycle: G1/S Checkpoint Regulation,Cyclins and Cell Cycle Regulation,DNA damage-induced 14-3-3σ Signaling,Estrogen-mediated S-phase Entry,Factors Promoting Cardiogene…
2	mmu-miR-200c	miR-200b-3p (and other miRNAs w/seed AAUACUG)	5.61E-01	High (predicted)	CDK5R1	Amyloid Processing,CDK5 Signaling,Huntington's Disease Signaling,Neuregulin Signaling,Rac Signaling,Reelin Signaling in Neurons
2	mmu-miR-200c	miR-200b-3p (and other miRNAs w/seed AAUACUG)	5.61E-01	High (predicted)	CDKN1B	14-3-3-mediated Signaling,Antiproliferative Role of Somatostatin Receptor 2,Antiproliferative Role of TOB in T Cell Signaling,Aryl Hydrocarbon Receptor Signaling,Breast Cancer Regulation by Stathmin1,Cell Cycle: G1/S Checkpoint Regulation,Chronic Myeloid Leukemia Signaling,Cyclins and Cell Cycle Regulation,ErbB2-ErbB3 Signaling,Estrogen-mediated S-phase Entry,Glioblastoma Multiforme Signaling,HER…
2	mmu-miR-200c	miR-200b-3p (and other miRNAs w/seed AAUACUG)	5.61E-01	High (predicted)	CDYL	Transcriptional Regulatory Network in Embryonic Stem Cells
2	mmu-miR-200c	miR-200b-3p (and other miRNAs w/seed AAUACUG)	5.61E-01	High (predicted)	CFL2	Actin Cytoskeleton Signaling,Axonal Guidance Signaling,B Cell Receptor Signaling,CCR3 Signaling in Eosinophils,Cdc42 Signaling,Ephrin A Signaling,Ephrin B Signaling,Ephrin Receptor Signaling,Germ Cell-Sertoli Cell Junction Signaling,ILK Signaling,PAK Signaling,Rac Signaling,RhoA Signaling,RhoGDI Signaling,Role of Tissue Factor in Cancer,Semaphorin Signaling in Neurons,Signaling by Rho Family GTPa…
2	mmu-miR-200c	miR-200b-3p (and other miRNAs w/seed AAUACUG)	5.61E-01	High (predicted)	CLIP1	Cdc42 Signaling,Epithelial Adherens Junction Signaling,Remodeling of Epithelial Adherens Junctions,Signaling by Rho Family GTPases
2	mmu-miR-200c	miR-200b-3p (and other miRNAs w/seed AAUACUG)	5.61E-01	High (predicted)	CNKSR3	PTEN Signaling,Tight Junction Signaling
2	mmu-miR-200c	miR-200b-3p (and other miRNAs w/seed AAUACUG)	5.61E-01	High (predicted)	CNTFR	CNTF Signaling
2	mmu-miR-200c	miR-200b-3p (and other miRNAs w/seed AAUACUG)	5.61E-01	High (predicted)	CREB1	ATM Signaling,B Cell Receptor Signaling,BMP signaling pathway,Calcium Signaling,cAMP-mediated signaling,Cardiac Hypertrophy Signaling,Circadian Rhythm Signaling,Corticotropin Releasing Hormone Signaling,CREB Signaling in Neurons,Dendritic Cell Maturation,Dopamine-DARPP32 Feedback in cAMP Signaling,Ephrin Receptor Signaling,ERK/MAPK Signaling,ERK5 Signaling,Estrogen-Dependent Breast Cancer Signali…
2	mmu-miR-200c	miR-200b-3p (and other miRNAs w/seed AAUACUG)	5.61E-01	High (predicted)	CREB5	ATM Signaling,B Cell Receptor Signaling,Calcium Signaling,cAMP-mediated signaling,Circadian Rhythm Signaling,Corticotropin Releasing Hormone Signaling,CREB Signaling in Neurons,Dendritic Cell Maturation,Dopamine-DARPP32 Feedback in cAMP Signaling,Ephrin Receptor Signaling,ERK/MAPK Signaling,ERK5 Signaling,Estrogen-Dependent Breast Cancer Signaling,FGF Signaling,FLT3 Signaling in Hematopoietic Pro…
2	mmu-miR-200c	miR-200b-3p (and other miRNAs w/seed AAUACUG)	5.61E-01	High (predicted)	CREBBP	Activation of IRF by Cytosolic Pattern Recognition Receptors,Androgen Signaling,ATM Signaling,B Cell Receptor Signaling,BMP signaling pathway,Calcium Signaling,cAMP-mediated signaling,Cardiac Hypertrophy Signaling,Circadian Rhythm Signaling,Corticotropin Releasing Hormone Signaling,CREB Signaling in Neurons,Dendritic Cell Maturation,Dopamine-DARPP32 Feedback in cAMP Signaling,Ephrin Receptor Sign…
2	mmu-miR-200c	miR-200b-3p (and other miRNAs w/seed AAUACUG)	5.61E-01	High (predicted)	CRKL	Actin Cytoskeleton Signaling,Axonal Guidance Signaling,Chronic Myeloid Leukemia Signaling,Ephrin Receptor Signaling,ERK/MAPK Signaling,FGF Signaling,HGF Signaling,IL-3 Signaling,Insulin Receptor Signaling,Integrin Signaling,Leukocyte Extravasation Signaling,Neuregulin Signaling,PDGF Signaling,Reelin Signaling in Neurons,Role of PI3K/AKT Signaling in the Pathogenesis of Influenza,SAPK/JNK Signaling
2	mmu-miR-200c	miR-200b-3p (and other miRNAs w/seed AAUACUG)	5.61E-01	High (predicted)	CSNK1G3	Dopamine-DARPP32 Feedback in cAMP Signaling,Gap Junction Signaling,Role of NFAT in Regulation of the Immune Response,Role of Wnt/GSK-3β Signaling in the Pathogenesis of Influenza,Wnt/β-catenin Signaling
2	mmu-miR-200c	miR-200b-3p (and other miRNAs w/seed AAUACUG)	5.61E-01	High (predicted)	CYP1B1	Acetone Degradation I (to Methylglyoxal),Aryl Hydrocarbon Receptor Signaling,Bupropion Degradation,Estrogen Biosynthesis,Melatonin Degradation I,Nicotine Degradation II,Nicotine Degradation III,Superpathway of Melatonin Degradation,Xenobiotic Metabolism Signaling
2	mmu-miR-200c	miR-200b-3p (and other miRNAs w/seed AAUACUG)	5.61E-01	High (predicted)	DCX	Reelin Signaling in Neurons
2	mmu-miR-200c	miR-200b-3p (and other miRNAs w/seed AAUACUG)	5.61E-01	High (predicted)	DDIT4	mTOR Signaling
2	mmu-miR-200c	miR-200b-3p (and other miRNAs w/seed AAUACUG)	5.61E-01	High (predicted)	DNMT3A	DNA Methylation and Transcriptional Repression Signaling
2	mmu-miR-200c	miR-200b-3p (and other miRNAs w/seed AAUACUG)	5.61E-01	High (predicted)	DNMT3B	DNA Methylation and Transcriptional Repression Signaling
2	mmu-miR-200c	miR-200b-3p (and other miRNAs w/seed AAUACUG)	5.61E-01	High (predicted)	E2F3	Breast Cancer Regulation by Stathmin1,Cell Cycle Regulation by BTG Family Proteins,Cell Cycle: G1/S Checkpoint Regulation,Chronic Myeloid Leukemia Signaling,Cyclins and Cell Cycle Regulation,Estrogen-mediated S-phase Entry,Glioblastoma Multiforme Signaling,Glioma Signaling,Molecular Mechanisms of Cancer,Pancreatic Adenocarcinoma Signaling,Role of BRCA1 in DNA Damage Response,Role of CHK Proteins …
2	mmu-miR-200c	miR-200b-3p (and other miRNAs w/seed AAUACUG)	5.61E-01	High (predicted)	EFNA1	Axonal Guidance Signaling,Ephrin A Signaling,Ephrin Receptor Signaling
2	mmu-miR-200c	miR-200b-3p (and other miRNAs w/seed AAUACUG)	5.61E-01	High (predicted)	EFNB2	Axonal Guidance Signaling,Ephrin B Signaling,Ephrin Receptor Signaling
2	mmu-miR-200c	miR-200b-3p (and other miRNAs w/seed AAUACUG)	5.61E-01	High (predicted)	EIF2B5	Cardiac Hypertrophy Signaling,EIF2 Signaling,Insulin Receptor Signaling,Regulation of eIF4 and p70S6K Signaling,VEGF Signaling
2	mmu-miR-200c	miR-200b-3p (and other miRNAs w/seed AAUACUG)	5.61E-01	High (predicted)	EIF2S1	EIF2 Signaling,Endoplasmic Reticulum Stress Pathway,Regulation of eIF4 and p70S6K Signaling,Role of Pattern Recognition Receptors in Recognition of Bacteria and Viruses,Role of PKR in Interferon Induction and Antiviral Response,VEGF Signaling
2	mmu-miR-200c	miR-200b-3p (and other miRNAs w/seed AAUACUG)	5.61E-01	High (predicted)	ELF2	ERK/MAPK Signaling,HGF Signaling,Telomerase Signaling
2	mmu-miR-200c	miR-200b-3p (and other miRNAs w/seed AAUACUG)	5.61E-01	High (predicted)	EP300	Androgen Signaling,Aryl Hydrocarbon Receptor Signaling,ATM Signaling,B Cell Receptor Signaling,Calcium Signaling,Calcium-induced T Lymphocyte Apoptosis,cAMP-mediated signaling,Cardiac Hypertrophy Signaling,Cell Cycle: G2/M DNA Damage Checkpoint Regulation,Circadian Rhythm Signaling,Corticotropin Releasing Hormone Signaling,CREB Signaling in Neurons,Dendritic Cell Maturation,Dopamine-DARPP32 Feedb…
2	mmu-miR-200c	miR-200b-3p (and other miRNAs w/seed AAUACUG)	5.61E-01	High (predicted)	EPS15	Clathrin-mediated Endocytosis Signaling
2	mmu-miR-200c	miR-200b-3p (and other miRNAs w/seed AAUACUG)	5.61E-01	Experimentally Observed	ERBB2IP	Neuregulin Signaling
2	mmu-miR-200c	miR-200b-3p (and other miRNAs w/seed AAUACUG)	5.61E-01	High (predicted)	ERBB4	Agrin Interactions at Neuromuscular Junction,ErbB Signaling,ErbB4 Signaling,Neuregulin Signaling
2	mmu-miR-200c	miR-200b-3p (and other miRNAs w/seed AAUACUG)	5.61E-01	Experimentally Observed,High (predicted)	ERRFI1	Neuregulin Signaling
2	mmu-miR-200c	miR-200b-3p (and other miRNAs w/seed AAUACUG)	5.61E-01	High (predicted)	ETS1	B Cell Receptor Signaling,ERK/MAPK Signaling,GM-CSF Signaling,HGF Signaling,Regulation of the Epithelial-Mesenchymal Transition Pathway,Renal Cell Carcinoma Signaling,Telomerase Signaling
2	mmu-miR-200c	miR-200b-3p (and other miRNAs w/seed AAUACUG)	5.61E-01	High (predicted)	ETS2	ERK/MAPK Signaling,HGF Signaling,Role of Oct4 in Mammalian Embryonic Stem Cell Pluripotency,Telomerase Signaling
2	mmu-miR-200c	miR-200b-3p (and other miRNAs w/seed AAUACUG)	5.61E-01	High (predicted)	FGD1	Actin Cytoskeleton Signaling,Cdc42 Signaling
2	mmu-miR-200c	miR-200b-3p (and other miRNAs w/seed AAUACUG)	5.61E-01	High (predicted)	FGF12	Actin Cytoskeleton Signaling,Bladder Cancer Signaling,Clathrin-mediated Endocytosis Signaling,FGF Signaling,Regulation of the Epithelial-Mesenchymal Transition Pathway
2	mmu-miR-200c	miR-200b-3p (and other miRNAs w/seed AAUACUG)	5.61E-01	High (predicted)	FGF18	Actin Cytoskeleton Signaling,Bladder Cancer Signaling,Clathrin-mediated Endocytosis Signaling,FGF Signaling,Regulation of the Epithelial-Mesenchymal Transition Pathway
2	mmu-miR-200c	miR-200b-3p (and other miRNAs w/seed AAUACUG)	5.61E-01	High (predicted)	FLT1	eNOS Signaling,Hepatic Fibrosis / Hepatic Stellate Cell Activation,IL-8 Signaling,NF-κB Signaling,Nitric Oxide Signaling in the Cardiovascular System,PTEN Signaling,STAT3 Pathway,VEGF Family Ligand-Receptor Interactions,VEGF Signaling
2	mmu-miR-200c	miR-200b-3p (and other miRNAs w/seed AAUACUG)	5.61E-01	High (predicted)	FN1	Actin Cytoskeleton Signaling,Acute Phase Response Signaling,Agranulocyte Adhesion and Diapedesis,Hepatic Fibrosis / Hepatic Stellate Cell Activation,ILK Signaling,phagosome formation,Role of Macrophages, Fibroblasts and Endothelial Cells in Rheumatoid Arthritis
2	mmu-miR-200c	miR-200b-3p (and other miRNAs w/seed AAUACUG)	5.61E-01	High (predicted)	FOXG1	PTEN Signaling
2	mmu-miR-200c	miR-200b-3p (and other miRNAs w/seed AAUACUG)	5.61E-01	High (predicted)	FRMD6	HIPPO signaling
2	mmu-miR-200c	miR-200b-3p (and other miRNAs w/seed AAUACUG)	5.61E-01	High (predicted)	FRS2	FGF Signaling,GDNF Family Ligand-Receptor Interactions,Neurotrophin/TRK Signaling,Regulation of the Epithelial-Mesenchymal Transition Pathway
2	mmu-miR-200c	miR-200b-3p (and other miRNAs w/seed AAUACUG)	5.61E-01	High (predicted)	FYN	Axonal Guidance Signaling,Caveolar-mediated Endocytosis Signaling,CD28 Signaling in T Helper Cells,CTLA4 Signaling in Cytotoxic T Lymphocytes,Ephrin A Signaling,Ephrin Receptor Signaling,ERK/MAPK Signaling,FAK Signaling,Fc Epsilon RI Signaling,Fcγ Receptor-mediated Phagocytosis in Macrophages and Monocytes,G-Protein Coupled Receptor Signaling,Inhibition of Angiogenesis by TSP1,Insulin Receptor Si…
2	mmu-miR-200c	miR-200b-3p (and other miRNAs w/seed AAUACUG)	5.61E-01	High (predicted)	GAB1	B Cell Receptor Signaling,Endothelin-1 Signaling,ERK5 Signaling,Fc Epsilon RI Signaling,FGF Signaling,GDNF Family Ligand-Receptor Interactions,HGF Signaling,Insulin Receptor Signaling,Molecular Mechanisms of Cancer,Neurotrophin/TRK Signaling,NGF Signaling,PI3K/AKT Signaling,Regulation of the Epithelial-Mesenchymal Transition Pathway,Renal Cell Carcinoma Signaling,Role of NANOG in Mammalian Embryo…
2	mmu-miR-200c	miR-200b-3p (and other miRNAs w/seed AAUACUG)	5.61E-01	High (predicted)	GATA4	Cardiac Hypertrophy Signaling,Cardiomyocyte Differentiation via BMP Receptors,Embryonic Stem Cell Differentiation into Cardiac Lineages,Factors Promoting Cardiogenesis in Vertebrates,Role of NANOG in Mammalian Embryonic Stem Cell Pluripotency,Role of NFAT in Cardiac Hypertrophy,Role of NFAT in Regulation of the Immune Response,Thrombin Signaling,Transcriptional Regulatory Network in Embryonic Ste…
2	mmu-miR-200c	miR-200b-3p (and other miRNAs w/seed AAUACUG)	5.61E-01	Moderate (predicted)	GATA6	Role of NANOG in Mammalian Embryonic Stem Cell Pluripotency,Thrombin Signaling,Transcriptional Regulatory Network in Embryonic Stem Cells
2	mmu-miR-200c	miR-200b-3p (and other miRNAs w/seed AAUACUG)	5.61E-01	High (predicted)	GIT2	FAK Signaling,Paxillin Signaling
2	mmu-miR-200c	miR-200b-3p (and other miRNAs w/seed AAUACUG)	5.61E-01	High (predicted)	GLI3	Axonal Guidance Signaling,Basal Cell Carcinoma Signaling,Corticotropin Releasing Hormone Signaling,Protein Kinase A Signaling,Sonic Hedgehog Signaling
2	mmu-miR-200c	miR-200b-3p (and other miRNAs w/seed AAUACUG)	5.61E-01	High (predicted)	GLIS2	Axonal Guidance Signaling,Basal Cell Carcinoma Signaling,Sonic Hedgehog Signaling
2	mmu-miR-200c	miR-200b-3p (and other miRNAs w/seed AAUACUG)	5.61E-01	High (predicted)	GLRX	Antioxidant Action of Vitamin C,Ascorbate Recycling (Cytosolic),Glutathione Redox Reactions II,Vitamin-C Transport
2	mmu-miR-200c	miR-200b-3p (and other miRNAs w/seed AAUACUG)	5.61E-01	High (predicted)	GNAI3	Agranulocyte Adhesion and Diapedesis,Androgen Signaling,Axonal Guidance Signaling,Breast Cancer Regulation by Stathmin1,cAMP-mediated signaling,Cardiac Hypertrophy Signaling,CCR3 Signaling in Eosinophils,CCR5 Signaling in Macrophages,Chemokine Signaling,Corticotropin Releasing Hormone Signaling,CREB Signaling in Neurons,CXCR4 Signaling,Dopamine-DARPP32 Feedback in cAMP Signaling,Endothelin-1 Sign…
2	mmu-miR-200c	miR-200b-3p (and other miRNAs w/seed AAUACUG)	5.61E-01	Moderate (predicted)	GNB4	Androgen Signaling,Antiproliferative Role of Somatostatin Receptor 2,Axonal Guidance Signaling,Breast Cancer Regulation by Stathmin1,Cardiac Hypertrophy Signaling,Cardiac β-adrenergic Signaling,CCR3 Signaling in Eosinophils,CCR5 Signaling in Macrophages,Colorectal Cancer Metastasis Signaling,CREB Signaling in Neurons,CXCR4 Signaling,Ephrin B Signaling,Ephrin Receptor Signaling,fMLP Signaling in N…
2	mmu-miR-200c	miR-200b-3p (and other miRNAs w/seed AAUACUG)	5.61E-01	High (predicted)	GOSR2	Huntington's Disease Signaling,phagosome maturation,Tight Junction Signaling
2	mmu-miR-200c	miR-200b-3p (and other miRNAs w/seed AAUACUG)	5.61E-01	Moderate (predicted)	GSTA4	Aryl Hydrocarbon Receptor Signaling,Glutathione-mediated Detoxification,LPS/IL-1 Mediated Inhibition of RXR Function,NRF2-mediated Oxidative Stress Response,Xenobiotic Metabolism Signaling
2	mmu-miR-200c	miR-200b-3p (and other miRNAs w/seed AAUACUG)	5.61E-01	High (predicted)	GUCY1A3	Antiproliferative Role of Somatostatin Receptor 2,Cellular Effects of Sildenafil (Viagra),Corticotropin Releasing Hormone Signaling,Dopamine-DARPP32 Feedback in cAMP Signaling,Endothelin-1 Signaling,eNOS Signaling,Gap Junction Signaling,Inhibition of Angiogenesis by TSP1,Nitric Oxide Signaling in the Cardiovascular System,Phototransduction Pathway,Relaxin Signaling,Sertoli Cell-Sertoli Cell Junct…
2	mmu-miR-200c	miR-200b-3p (and other miRNAs w/seed AAUACUG)	5.61E-01	High (predicted)	HDAC4	Adipogenesis pathway,Calcium Signaling,Cell Cycle: G1/S Checkpoint Regulation,Chronic Myeloid Leukemia Signaling,Cyclins and Cell Cycle Regulation,Hereditary Breast Cancer Signaling,Huntington's Disease Signaling,Phospholipase C Signaling,Role of NFAT in Cardiac Hypertrophy,Telomerase Signaling,Xenobiotic Metabolism Signaling
2	mmu-miR-200c	miR-200b-3p (and other miRNAs w/seed AAUACUG)	5.61E-01	High (predicted)	HIPK2	Cell Cycle: G2/M DNA Damage Checkpoint Regulation,Molecular Mechanisms of Cancer,p53 Signaling
2	mmu-miR-200c	miR-200b-3p (and other miRNAs w/seed AAUACUG)	5.61E-01	High (predicted)	HNF1B	Maturity Onset Diabetes of Young (MODY) Signaling,PEDF Signaling
2	mmu-miR-200c	miR-200b-3p (and other miRNAs w/seed AAUACUG)	5.61E-01	High (predicted)	IGF2R	Glioma Signaling,NF-κB Signaling,PTEN Signaling,STAT3 Pathway
2	mmu-miR-200c	miR-200b-3p (and other miRNAs w/seed AAUACUG)	5.61E-01	High (predicted)	IKBKB	4-1BB Signaling in T Lymphocytes,Activation of IRF by Cytosolic Pattern Recognition Receptors,Acute Phase Response Signaling,Angiopoietin Signaling,Antioxidant Action of Vitamin C,Apoptosis Signaling,April Mediated Signaling,B Cell Activating Factor Signaling,B Cell Receptor Signaling,CD27 Signaling in Lymphocytes,CD28 Signaling in T Helper Cells,CD40 Signaling,Chronic Myeloid Leukemia Signaling,…
2	mmu-miR-200c	miR-200b-3p (and other miRNAs w/seed AAUACUG)	5.61E-01	High (predicted)	IRS1	AMPK Signaling,Cardiac Hypertrophy Signaling,GDNF Family Ligand-Receptor Interactions,Growth Hormone Signaling,IGF-1 Signaling,IL-4 Signaling,IL-9 Signaling,ILK Signaling,Insulin Receptor Signaling,Molecular Mechanisms of Cancer,mTOR Signaling,p70S6K Signaling,PI3K Signaling in B Lymphocytes,PPARα/RXRα Activation,Prolactin Signaling,Regulation of eIF4 and p70S6K Signaling,Role of JAK1 and JAK3 in…
2	mmu-miR-200c	miR-200b-3p (and other miRNAs w/seed AAUACUG)	5.61E-01	Moderate (predicted)	ITGA1	Agranulocyte Adhesion and Diapedesis,Agrin Interactions at Neuromuscular Junction,Caveolar-mediated Endocytosis Signaling,Granulocyte Adhesion and Diapedesis,Integrin Signaling,Leukocyte Extravasation Signaling,NF-κB Activation by Viruses,Paxillin Signaling,Reelin Signaling in Neurons,Virus Entry via Endocytic Pathways
2	mmu-miR-200c	miR-200b-3p (and other miRNAs w/seed AAUACUG)	5.61E-01	High (predicted)	ITSN2	Ephrin B Signaling
2	mmu-miR-200c	miR-200b-3p (and other miRNAs w/seed AAUACUG)	5.61E-01	High (predicted)	JAG2	Notch Signaling,Regulation of the Epithelial-Mesenchymal Transition Pathway
2	mmu-miR-200c	miR-200b-3p (and other miRNAs w/seed AAUACUG)	5.61E-01	High (predicted)	JUN	14-3-3-mediated Signaling,4-1BB Signaling in T Lymphocytes,Activation of IRF by Cytosolic Pattern Recognition Receptors,Acute Phase Response Signaling,Agrin Interactions at Neuromuscular Junction,Androgen Signaling,April Mediated Signaling,Aryl Hydrocarbon Receptor Signaling,ATM Signaling,B Cell Activating Factor Signaling,B Cell Receptor Signaling,BMP signaling pathway,Cardiac Hypertrophy Signal…
2	mmu-miR-200c	miR-200b-3p (and other miRNAs w/seed AAUACUG)	5.61E-01	High (predicted)	KDR	eNOS Signaling,Hepatic Fibrosis / Hepatic Stellate Cell Activation,IL-8 Signaling,Inhibition of Angiogenesis by TSP1,NF-κB Signaling,Nitric Oxide Signaling in the Cardiovascular System,PTEN Signaling,STAT3 Pathway,VEGF Family Ligand-Receptor Interactions,VEGF Signaling
2	mmu-miR-200c	miR-200b-3p (and other miRNAs w/seed AAUACUG)	5.61E-01	High (predicted)	KRAS	14-3-3-mediated Signaling,Actin Cytoskeleton Signaling,Actin Nucleation by ARP-WASP Complex,Acute Myeloid Leukemia Signaling,Acute Phase Response Signaling,Agrin Interactions at Neuromuscular Junction,Aldosterone Signaling in Epithelial Cells,Angiopoietin Signaling,Antiproliferative Role of Somatostatin Receptor 2,Apoptosis Signaling,Axonal Guidance Signaling,B Cell Receptor Signaling,Bladder Can…
2	mmu-miR-200c	miR-200b-3p (and other miRNAs w/seed AAUACUG)	5.61E-01	High (predicted)	LAMC1	Agrin Interactions at Neuromuscular Junction,CDK5 Signaling
2	mmu-miR-200c	miR-200b-3p (and other miRNAs w/seed AAUACUG)	5.61E-01	Moderate (predicted)	LATS1	HIPPO signaling
2	mmu-miR-200c	miR-200b-3p (and other miRNAs w/seed AAUACUG)	5.61E-01	High (predicted)	LATS2	HIPPO signaling
2	mmu-miR-200c	miR-200b-3p (and other miRNAs w/seed AAUACUG)	5.61E-01	High (predicted)	LFNG	Notch Signaling
2	mmu-miR-200c	miR-200b-3p (and other miRNAs w/seed AAUACUG)	5.61E-01	High (predicted)	LIMK1	Actin Cytoskeleton Signaling,Axonal Guidance Signaling,Breast Cancer Regulation by Stathmin1,CCR3 Signaling in Eosinophils,Cdc42 Signaling,Chemokine Signaling,Death Receptor Signaling,Ephrin A Signaling,Ephrin B Signaling,Ephrin Receptor Signaling,Germ Cell-Sertoli Cell Junction Signaling,IL-8 Signaling,PAK Signaling,Pyridoxal 5'-phosphate Salvage Pathway,Rac Signaling,Regulation of Actin-based M…
2	mmu-miR-200c	miR-200b-3p (and other miRNAs w/seed AAUACUG)	5.61E-01	High (predicted)	LMO7	Epithelial Adherens Junction Signaling
2	mmu-miR-200c	miR-200b-3p (and other miRNAs w/seed AAUACUG)	5.61E-01	High (predicted)	LOX	Regulation of the Epithelial-Mesenchymal Transition Pathway
2	mmu-miR-200c	miR-200b-3p (and other miRNAs w/seed AAUACUG)	5.61E-01	High (predicted)	LPAR1	cAMP-mediated signaling,eNOS Signaling,G-Protein Coupled Receptor Signaling,Gap Junction Signaling,Gα12/13 Signaling,Gαi Signaling,RhoA Signaling
2	mmu-miR-200c	miR-200b-3p (and other miRNAs w/seed AAUACUG)	5.61E-01	High (predicted)	LRP1	Colorectal Cancer Metastasis Signaling,Factors Promoting Cardiogenesis in Vertebrates,Inhibition of Matrix Metalloproteases,Molecular Mechanisms of Cancer,Role of Macrophages, Fibroblasts and Endothelial Cells in Rheumatoid Arthritis,Role of Osteoblasts, Osteoclasts and Chondrocytes in Rheumatoid Arthritis,Wnt/β-catenin Signaling
2	mmu-miR-200c	miR-200b-3p (and other miRNAs w/seed AAUACUG)	5.61E-01	High (predicted)	MAP3K1	Acute Phase Response Signaling,April Mediated Signaling,B Cell Activating Factor Signaling,B Cell Receptor Signaling,Cardiac Hypertrophy Signaling,CD27 Signaling in Lymphocytes,CD28 Signaling in T Helper Cells,Ceramide Signaling,EGF Signaling,FGF Signaling,Germ Cell-Sertoli Cell Junction Signaling,Glucocorticoid Receptor Signaling,GNRH Signaling,Gα12/13 Signaling,HGF Signaling,IL-1 Signaling,LPS/…
2	mmu-miR-200c	miR-200b-3p (and other miRNAs w/seed AAUACUG)	5.61E-01	High (predicted)	MAP3K13	B Cell Receptor Signaling,Cardiac Hypertrophy Signaling,CD27 Signaling in Lymphocytes,Germ Cell-Sertoli Cell Junction Signaling,GNRH Signaling,HGF Signaling,NGF Signaling,PKCθ Signaling in T Lymphocytes,Production of Nitric Oxide and Reactive Oxygen Species in Macrophages,RANK Signaling in Osteoclasts,SAPK/JNK Signaling,Sertoli Cell-Sertoli Cell Junction Signaling,Xenobiotic Metabolism Signaling
2	mmu-miR-200c	miR-200b-3p (and other miRNAs w/seed AAUACUG)	5.61E-01	High (predicted)	MAP3K5	14-3-3-mediated Signaling,4-1BB Signaling in T Lymphocytes,Acute Phase Response Signaling,Apoptosis Signaling,B Cell Receptor Signaling,Cardiac Hypertrophy Signaling,CD27 Signaling in Lymphocytes,Death Receptor Signaling,Endoplasmic Reticulum Stress Pathway,FGF Signaling,Germ Cell-Sertoli Cell Junction Signaling,GNRH Signaling,Gα12/13 Signaling,HER-2 Signaling in Breast Cancer,HGF Signaling,Induc…
2	mmu-miR-200c	miR-200b-3p (and other miRNAs w/seed AAUACUG)	5.61E-01	High (predicted)	MAP4K3	SAPK/JNK Signaling
2	mmu-miR-200c	miR-200b-3p (and other miRNAs w/seed AAUACUG)	5.61E-01	High (predicted)	MAP4K4	Apoptosis Signaling,Death Receptor Signaling,Ephrin Receptor Signaling,IL-10 Signaling,IL-6 Signaling,IL-8 Signaling,NF-κB Signaling,PPAR Signaling,PPARα/RXRα Activation,SAPK/JNK Signaling,Toll-like Receptor Signaling
2	mmu-miR-200c	miR-200b-3p (and other miRNAs w/seed AAUACUG)	5.61E-01	Moderate (predicted)	MAP4K5	SAPK/JNK Signaling
2	mmu-miR-200c	miR-200b-3p (and other miRNAs w/seed AAUACUG)	5.61E-01	High (predicted)	MAPK7	CDK5 Signaling,Cholecystokinin/Gastrin-mediated Signaling,Endothelin-1 Signaling,ERK5 Signaling,Gap Junction Signaling,GNRH Signaling,Gα12/13 Signaling,HIF1α Signaling,NGF Signaling,NRF2-mediated Oxidative Stress Response,Nur77 Signaling in T Lymphocytes,Pyridoxal 5'-phosphate Salvage Pathway,Salvage Pathways of Pyrimidine Ribonucleotides,Xenobiotic Metabolism Signaling
2	mmu-miR-200c	miR-200b-3p (and other miRNAs w/seed AAUACUG)	5.61E-01	High (predicted)	MAPK9	14-3-3-mediated Signaling,4-1BB Signaling in T Lymphocytes,Activation of IRF by Cytosolic Pattern Recognition Receptors,Acute Phase Response Signaling,Agrin Interactions at Neuromuscular Junction,Antioxidant Action of Vitamin C,April Mediated Signaling,ATM Signaling,B Cell Activating Factor Signaling,B Cell Receptor Signaling,BMP signaling pathway,Cardiac Hypertrophy Signaling,CCR5 Signaling in M…
2	mmu-miR-200c	miR-200b-3p (and other miRNAs w/seed AAUACUG)	5.61E-01	High (predicted)	MAPRE1	Remodeling of Epithelial Adherens Junctions
2	mmu-miR-200c	miR-200b-3p (and other miRNAs w/seed AAUACUG)	5.61E-01	High (predicted)	MED1	Aryl Hydrocarbon Receptor Signaling,Estrogen Receptor Signaling,Glucocorticoid Receptor Signaling,p53 Signaling,PPAR Signaling,PPARα/RXRα Activation,RAR Activation,TR/RXR Activation,VDR/RXR Activation,Xenobiotic Metabolism Signaling
2	mmu-miR-200c	miR-200b-3p (and other miRNAs w/seed AAUACUG)	5.61E-01	High (predicted)	MEF2D	Calcium Signaling,Calcium-induced T Lymphocyte Apoptosis,Cardiac Hypertrophy Signaling,Cholecystokinin/Gastrin-mediated Signaling,Corticotropin Releasing Hormone Signaling,ERK5 Signaling,Gα12/13 Signaling,Nur77 Signaling in T Lymphocytes,p38 MAPK Signaling,Phospholipase C Signaling,Role of NFAT in Cardiac Hypertrophy,Role of NFAT in Regulation of the Immune Response
2	mmu-miR-200c	miR-200b-3p (and other miRNAs w/seed AAUACUG)	5.61E-01	High (predicted)	MMP16	Agranulocyte Adhesion and Diapedesis,Bladder Cancer Signaling,Colorectal Cancer Metastasis Signaling,Granulocyte Adhesion and Diapedesis,HIF1α Signaling,Inhibition of Matrix Metalloproteases,Leukocyte Extravasation Signaling
2	mmu-miR-200c	miR-200b-3p (and other miRNAs w/seed AAUACUG)	5.61E-01	Moderate (predicted)	MPDZ	Tight Junction Signaling
2	mmu-miR-200c	miR-200b-3p (and other miRNAs w/seed AAUACUG)	5.61E-01	High (predicted)	MPP5	Tight Junction Signaling
2	mmu-miR-200c	miR-200b-3p (and other miRNAs w/seed AAUACUG)	5.61E-01	High (predicted)	MPRIP	Actin Cytoskeleton Signaling,CCR3 Signaling in Eosinophils,Cdc42 Signaling,Cellular Effects of Sildenafil (Viagra),Chemokine Signaling,Integrin Signaling,Phospholipase C Signaling,Regulation of Actin-based Motility by Rho,RhoA Signaling,Thrombin Signaling
2	mmu-miR-200c	miR-200b-3p (and other miRNAs w/seed AAUACUG)	5.61E-01	High (predicted)	MSN	Actin Cytoskeleton Signaling,Agranulocyte Adhesion and Diapedesis,Granulocyte Adhesion and Diapedesis,Leukocyte Extravasation Signaling,RhoA Signaling,RhoGDI Signaling,Signaling by Rho Family GTPases
2	mmu-miR-200c	miR-200b-3p (and other miRNAs w/seed AAUACUG)	5.61E-01	High (predicted)	MYLK	Actin Cytoskeleton Signaling,CCR3 Signaling in Eosinophils,Cdc42 Signaling,Cellular Effects of Sildenafil (Viagra),Integrin Signaling,PAK Signaling,Protein Kinase A Signaling,Regulation of Actin-based Motility by Rho,RhoA Signaling,Signaling by Rho Family GTPases,Thrombin Signaling,Tight Junction Signaling
2	mmu-miR-200c	miR-200b-3p (and other miRNAs w/seed AAUACUG)	5.61E-01	High (predicted)	MYSM1	Axonal Guidance Signaling
2	mmu-miR-200c	miR-200b-3p (and other miRNAs w/seed AAUACUG)	5.61E-01	High (predicted)	MYT1	Cyclins and Cell Cycle Regulation
2	mmu-miR-200c	miR-200b-3p (and other miRNAs w/seed AAUACUG)	5.61E-01	High (predicted)	NAPB	Huntington's Disease Signaling,phagosome maturation,Tight Junction Signaling
2	mmu-miR-200c	miR-200b-3p (and other miRNAs w/seed AAUACUG)	5.61E-01	High (predicted)	NBR1	autophagy
2	mmu-miR-200c	miR-200b-3p (and other miRNAs w/seed AAUACUG)	5.61E-01	High (predicted)	NCOA2	Androgen Signaling,Aryl Hydrocarbon Receptor Signaling,Estrogen Receptor Signaling,Glucocorticoid Receptor Signaling,Role of Wnt/GSK-3β Signaling in the Pathogenesis of Influenza,TR/RXR Activation,VDR/RXR Activation
2	mmu-miR-200c	miR-200b-3p (and other miRNAs w/seed AAUACUG)	5.61E-01	High (predicted)	NCOA3	Aryl Hydrocarbon Receptor Signaling,Estrogen Receptor Signaling,Glucocorticoid Receptor Signaling,PPARα/RXRα Activation,Role of Wnt/GSK-3β Signaling in the Pathogenesis of Influenza,TR/RXR Activation,VDR/RXR Activation
2	mmu-miR-200c	miR-200b-3p (and other miRNAs w/seed AAUACUG)	5.61E-01	High (predicted)	NCOA7	Aryl Hydrocarbon Receptor Signaling
2	mmu-miR-200c	miR-200b-3p (and other miRNAs w/seed AAUACUG)	5.61E-01	High (predicted)	NCOR2	Aryl Hydrocarbon Receptor Signaling,Estrogen Receptor Signaling,Glucocorticoid Receptor Signaling,Huntington's Disease Signaling,LXR/RXR Activation,PPAR Signaling,PPARα/RXRα Activation,RAR Activation,TR/RXR Activation,VDR/RXR Activation,Xenobiotic Metabolism Signaling
2	mmu-miR-200c	miR-200b-3p (and other miRNAs w/seed AAUACUG)	5.61E-01	High (predicted)	NFIA	Aryl Hydrocarbon Receptor Signaling
2	mmu-miR-200c	miR-200b-3p (and other miRNAs w/seed AAUACUG)	5.61E-01	High (predicted)	NFIB	Aryl Hydrocarbon Receptor Signaling
2	mmu-miR-200c	miR-200b-3p (and other miRNAs w/seed AAUACUG)	5.61E-01	High (predicted)	NGEF	Axonal Guidance Signaling,Ephrin A Signaling,Ephrin Receptor Signaling,RhoA Signaling
2	mmu-miR-200c	miR-200b-3p (and other miRNAs w/seed AAUACUG)	5.61E-01	High (predicted)	NOG	BMP signaling pathway,Factors Promoting Cardiogenesis in Vertebrates,Human Embryonic Stem Cell Pluripotency
2	mmu-miR-200c	miR-200b-3p (and other miRNAs w/seed AAUACUG)	5.61E-01	High (predicted)	NOTCH1	Epithelial Adherens Junction Signaling,Molecular Mechanisms of Cancer,Notch Signaling,Pancreatic Adenocarcinoma Signaling,Regulation of the Epithelial-Mesenchymal Transition Pathway
2	mmu-miR-200c	miR-200b-3p (and other miRNAs w/seed AAUACUG)	5.61E-01	Moderate (predicted)	NPM1	Hereditary Breast Cancer Signaling,Role of p14/p19ARF in Tumor Suppression
2	mmu-miR-200c	miR-200b-3p (and other miRNAs w/seed AAUACUG)	5.61E-01	High (predicted)	NR3C1	Acute Phase Response Signaling,Estrogen Receptor Signaling,Glucocorticoid Receptor Signaling,IL-4 Signaling,MIF-mediated Glucocorticoid Regulation,Prolactin Signaling,PXR/RXR Activation
2	mmu-miR-200c	miR-200b-3p (and other miRNAs w/seed AAUACUG)	5.61E-01	High (predicted)	NR5A2	FXR/RXR Activation,Hepatic Cholestasis,LPS/IL-1 Mediated Inhibition of RXR Function,Role of Oct4 in Mammalian Embryonic Stem Cell Pluripotency,Wnt/β-catenin Signaling
2	mmu-miR-200c	miR-200b-3p (and other miRNAs w/seed AAUACUG)	5.61E-01	High (predicted)	NRG1	Agrin Interactions at Neuromuscular Junction,Cell Cycle: G1/S Checkpoint Regulation,ErbB Signaling,ErbB2-ErbB3 Signaling,ErbB4 Signaling,HER-2 Signaling in Breast Cancer,Neuregulin Signaling
2	mmu-miR-200c	miR-200b-3p (and other miRNAs w/seed AAUACUG)	5.61E-01	High (predicted)	NRIP1	Aryl Hydrocarbon Receptor Signaling,Estrogen Receptor Signaling,Glucocorticoid Receptor Signaling,PPAR Signaling,RAR Activation,Xenobiotic Metabolism Signaling
2	mmu-miR-200c	miR-200b-3p (and other miRNAs w/seed AAUACUG)	5.61E-01	High (predicted)	NRP2	Axonal Guidance Signaling,RhoA Signaling,VEGF Family Ligand-Receptor Interactions
2	mmu-miR-200c	miR-200b-3p (and other miRNAs w/seed AAUACUG)	5.61E-01	High (predicted)	NTF3	Axonal Guidance Signaling,Human Embryonic Stem Cell Pluripotency,Neurotrophin/TRK Signaling,Thyroid Cancer Signaling
2	mmu-miR-200c	miR-200b-3p (and other miRNAs w/seed AAUACUG)	5.61E-01	High (predicted)	NTRK2	Axonal Guidance Signaling,CDK5 Signaling,Human Embryonic Stem Cell Pluripotency,Neuropathic Pain Signaling In Dorsal Horn Neurons,Neurotrophin/TRK Signaling,NF-κB Signaling,PTEN Signaling,STAT3 Pathway,Thyroid Cancer Signaling
2	mmu-miR-200c	miR-200b-3p (and other miRNAs w/seed AAUACUG)	5.61E-01	High (predicted)	NUMB	Clathrin-mediated Endocytosis Signaling,Notch Signaling
2	mmu-miR-200c	miR-200b-3p (and other miRNAs w/seed AAUACUG)	5.61E-01	High (predicted)	OCLN	Sertoli Cell-Sertoli Cell Junction Signaling,Tight Junction Signaling
2	mmu-miR-200c	miR-200b-3p (and other miRNAs w/seed AAUACUG)	5.61E-01	High (predicted)	OSMR	Acute Phase Response Signaling,Oncostatin M Signaling,Role of JAK family kinases in IL-6-type Cytokine Signaling
2	mmu-miR-200c	miR-200b-3p (and other miRNAs w/seed AAUACUG)	5.61E-01	High (predicted)	PAIP2	Regulation of eIF4 and p70S6K Signaling
2	mmu-miR-200c	miR-200b-3p (and other miRNAs w/seed AAUACUG)	5.61E-01	High (predicted)	PAK6	Actin Cytoskeleton Signaling,Agrin Interactions at Neuromuscular Junction,Angiopoietin Signaling,Axonal Guidance Signaling,CCR3 Signaling in Eosinophils,CXCR4 Signaling,Ephrin Receptor Signaling,ErbB Signaling,ERK/MAPK Signaling,FAK Signaling,Germ Cell-Sertoli Cell Junction Signaling,GNRH Signaling,Integrin Signaling,Molecular Mechanisms of Cancer,Natural Killer Cell Signaling,PAK Signaling,Paxil…
2	mmu-miR-200c	miR-200b-3p (and other miRNAs w/seed AAUACUG)	5.61E-01	High (predicted)	PAK7	Actin Cytoskeleton Signaling,Agrin Interactions at Neuromuscular Junction,Angiopoietin Signaling,Axonal Guidance Signaling,CCR3 Signaling in Eosinophils,CXCR4 Signaling,Ephrin Receptor Signaling,ErbB Signaling,ERK/MAPK Signaling,FAK Signaling,Germ Cell-Sertoli Cell Junction Signaling,GNRH Signaling,Integrin Signaling,Molecular Mechanisms of Cancer,Natural Killer Cell Signaling,PAK Signaling,Paxil…
2	mmu-miR-200c	miR-200b-3p (and other miRNAs w/seed AAUACUG)	5.61E-01	High (predicted)	PARD6B	HER-2 Signaling in Breast Cancer,Regulation of the Epithelial-Mesenchymal Transition Pathway
2	mmu-miR-200c	miR-200b-3p (and other miRNAs w/seed AAUACUG)	5.61E-01	High (predicted)	PDE5A	cAMP-mediated signaling,Cardiac β-adrenergic Signaling,Cellular Effects of Sildenafil (Viagra),G-Protein Coupled Receptor Signaling,Gustation Pathway,Nitric Oxide Signaling in the Cardiovascular System,Protein Kinase A Signaling,Relaxin Signaling,tRNA Splicing
2	mmu-miR-200c	miR-200b-3p (and other miRNAs w/seed AAUACUG)	5.61E-01	High (predicted)	PDE7B	cAMP-mediated signaling,Cardiac β-adrenergic Signaling,G-Protein Coupled Receptor Signaling,Gustation Pathway,Protein Kinase A Signaling,Relaxin Signaling,tRNA Splicing
2	mmu-miR-200c	miR-200b-3p (and other miRNAs w/seed AAUACUG)	5.61E-01	High (predicted)	PDPK1	Acute Phase Response Signaling,Aldosterone Signaling in Epithelial Cells,AMPK Signaling,B Cell Receptor Signaling,CD28 Signaling in T Helper Cells,Docosahexaenoic Acid (DHA) Signaling,EIF2 Signaling,Endometrial Cancer Signaling,eNOS Signaling,ErbB Signaling,ErbB2-ErbB3 Signaling,ErbB4 Signaling,Erythropoietin Signaling,FAK Signaling,Fc Epsilon RI Signaling,FcγRIIB Signaling in B Lymphocytes,FLT3 …
2	mmu-miR-200c	miR-200b-3p (and other miRNAs w/seed AAUACUG)	5.61E-01	High (predicted)	PFN2	Actin Cytoskeleton Signaling,Axonal Guidance Signaling,PCP pathway,Regulation of Actin-based Motility by Rho,RhoA Signaling
2	mmu-miR-200c	miR-200b-3p (and other miRNAs w/seed AAUACUG)	5.61E-01	High (predicted)	PHC3	Role of Oct4 in Mammalian Embryonic Stem Cell Pluripotency
2	mmu-miR-200c	miR-200b-3p (and other miRNAs w/seed AAUACUG)	5.61E-01	Moderate (predicted)	PICALM	Clathrin-mediated Endocytosis Signaling
2	mmu-miR-200c	miR-200b-3p (and other miRNAs w/seed AAUACUG)	5.61E-01	High (predicted)	PIKFYVE	3-phosphoinositide Biosynthesis,Actin Cytoskeleton Signaling,Aldosterone Signaling in Epithelial Cells,D-myo-inositol (1,4,5)-Trisphosphate Biosynthesis,phagosome maturation,Rac Signaling,Regulation of Actin-based Motility by Rho,RhoA Signaling,RhoGDI Signaling,Signaling by Rho Family GTPases,Superpathway of Inositol Phosphate Compounds
2	mmu-miR-200c	miR-200b-3p (and other miRNAs w/seed AAUACUG)	5.61E-01	High (predicted)	PIN1	Activation of IRF by Cytosolic Pattern Recognition Receptors,Wnt/β-catenin Signaling
2	mmu-miR-200c	miR-200b-3p (and other miRNAs w/seed AAUACUG)	5.61E-01	High (predicted)	PIP4K2A	3-phosphoinositide Biosynthesis,Actin Cytoskeleton Signaling,Aldosterone Signaling in Epithelial Cells,D-myo-inositol (1,4,5)-Trisphosphate Biosynthesis,D-myo-inositol-5-phosphate Metabolism,Rac Signaling,Regulation of Actin-based Motility by Rho,RhoA Signaling,RhoGDI Signaling,Signaling by Rho Family GTPases,Superpathway of Inositol Phosphate Compounds
2	mmu-miR-200c	miR-200b-3p (and other miRNAs w/seed AAUACUG)	5.61E-01	High (predicted)	PIP4K2B	3-phosphoinositide Biosynthesis,Actin Cytoskeleton Signaling,Aldosterone Signaling in Epithelial Cells,D-myo-inositol (1,4,5)-Trisphosphate Biosynthesis,Rac Signaling,Regulation of Actin-based Motility by Rho,RhoA Signaling,RhoGDI Signaling,Signaling by Rho Family GTPases,Superpathway of Inositol Phosphate Compounds
2	mmu-miR-200c	miR-200b-3p (and other miRNAs w/seed AAUACUG)	5.61E-01	Experimentally Observed,High (predicted)	PLCG1	14-3-3-mediated Signaling,Aldosterone Signaling in Epithelial Cells,Antioxidant Action of Vitamin C,Apoptosis Signaling,Axonal Guidance Signaling,Calcium-induced T Lymphocyte Apoptosis,Cardiac Hypertrophy Signaling,CCR5 Signaling in Macrophages,CD28 Signaling in T Helper Cells,Cellular Effects of Sildenafil (Viagra),Chemokine Signaling,Corticotropin Releasing Hormone Signaling,CREB Signaling in N…
2	mmu-miR-200c	miR-200b-3p (and other miRNAs w/seed AAUACUG)	5.61E-01	High (predicted)	PLCL1	14-3-3-mediated Signaling,Aldosterone Signaling in Epithelial Cells,Antioxidant Action of Vitamin C,Axonal Guidance Signaling,Cardiac Hypertrophy Signaling,Cellular Effects of Sildenafil (Viagra),CREB Signaling in Neurons,Dendritic Cell Maturation,Dopamine-DARPP32 Feedback in cAMP Signaling,Endothelin-1 Signaling,Gap Junction Signaling,Glioblastoma Multiforme Signaling,GPCR-Mediated Integration o…
2	mmu-miR-200c	miR-200b-3p (and other miRNAs w/seed AAUACUG)	5.61E-01	High (predicted)	PLK2	Mitotic Roles of Polo-Like Kinase
2	mmu-miR-200c	miR-200b-3p (and other miRNAs w/seed AAUACUG)	5.61E-01	High (predicted)	PLXNA2	Axonal Guidance Signaling
2	mmu-miR-200c	miR-200b-3p (and other miRNAs w/seed AAUACUG)	5.61E-01	High (predicted)	PPAP2B	Germ Cell-Sertoli Cell Junction Signaling,ILK Signaling,Sertoli Cell-Sertoli Cell Junction Signaling,Triacylglycerol Biosynthesis
2	mmu-miR-200c	miR-200b-3p (and other miRNAs w/seed AAUACUG)	5.61E-01	High (predicted)	PPM1B	AMPK Signaling
2	mmu-miR-200c	miR-200b-3p (and other miRNAs w/seed AAUACUG)	5.61E-01	High (predicted)	PPP1CB	Actin Cytoskeleton Signaling,Breast Cancer Regulation by Stathmin1,Cardiac β-adrenergic Signaling,CCR3 Signaling in Eosinophils,Cdc42 Signaling,CDK5 Signaling,Cellular Effects of Sildenafil (Viagra),Chemokine Signaling,Dopamine Receptor Signaling,Dopamine-DARPP32 Feedback in cAMP Signaling,EIF2 Signaling,ERK/MAPK Signaling,HIPPO signaling,Insulin Receptor Signaling,Integrin Signaling,Phospholipas…
2	mmu-miR-200c	miR-200b-3p (and other miRNAs w/seed AAUACUG)	5.61E-01	High (predicted)	PPP1R10	Breast Cancer Regulation by Stathmin1,Cardiac β-adrenergic Signaling,CDK5 Signaling,Dopamine Receptor Signaling,Dopamine-DARPP32 Feedback in cAMP Signaling,ERK/MAPK Signaling,HIPPO signaling,Insulin Receptor Signaling,Production of Nitric Oxide and Reactive Oxygen Species in Macrophages,Protein Kinase A Signaling,Synaptic Long Term Potentiation
2	mmu-miR-200c	miR-200b-3p (and other miRNAs w/seed AAUACUG)	5.61E-01	High (predicted)	PPP1R12B	Actin Cytoskeleton Signaling,Actin Nucleation by ARP-WASP Complex,CCR3 Signaling in Eosinophils,Cdc42 Signaling,Cellular Effects of Sildenafil (Viagra),Chemokine Signaling,Integrin Signaling,Phospholipase C Signaling,Regulation of Actin-based Motility by Rho,RhoA Signaling,RhoGDI Signaling,Signaling by Rho Family GTPases,Thrombin Signaling
2	mmu-miR-200c	miR-200b-3p (and other miRNAs w/seed AAUACUG)	5.61E-01	High (predicted)	PPP2CA	AMPK Signaling,Breast Cancer Regulation by Stathmin1,Cardiac β-adrenergic Signaling,CDK5 Signaling,Cell Cycle Regulation by BTG Family Proteins,Ceramide Signaling,CTLA4 Signaling in Cytotoxic T Lymphocytes,Cyclins and Cell Cycle Regulation,Dopamine Receptor Signaling,Dopamine-DARPP32 Feedback in cAMP Signaling,ERK/MAPK Signaling,HIPPO signaling,ILK Signaling,Mitotic Roles of Polo-Like Kinase,mTOR…
2	mmu-miR-200c	miR-200b-3p (and other miRNAs w/seed AAUACUG)	5.61E-01	High (predicted)	PPP2R2C	AMPK Signaling,Breast Cancer Regulation by Stathmin1,Cardiac β-adrenergic Signaling,CDK5 Signaling,Cell Cycle Regulation by BTG Family Proteins,Ceramide Signaling,CTLA4 Signaling in Cytotoxic T Lymphocytes,Cyclins and Cell Cycle Regulation,Dopamine Receptor Signaling,Dopamine-DARPP32 Feedback in cAMP Signaling,ERK/MAPK Signaling,HIPPO signaling,ILK Signaling,Mitotic Roles of Polo-Like Kinase,mTOR…
2	mmu-miR-200c	miR-200b-3p (and other miRNAs w/seed AAUACUG)	5.61E-01	High (predicted)	PPP2R5C	AMPK Signaling,Breast Cancer Regulation by Stathmin1,Cardiac β-adrenergic Signaling,CDK5 Signaling,Cell Cycle Regulation by BTG Family Proteins,Ceramide Signaling,CTLA4 Signaling in Cytotoxic T Lymphocytes,Cyclins and Cell Cycle Regulation,Dopamine Receptor Signaling,Dopamine-DARPP32 Feedback in cAMP Signaling,ERK/MAPK Signaling,HIPPO signaling,ILK Signaling,Mitotic Roles of Polo-Like Kinase,mTOR…
2	mmu-miR-200c	miR-200b-3p (and other miRNAs w/seed AAUACUG)	5.61E-01	High (predicted)	PPP2R5E	3-phosphoinositide Biosynthesis,3-phosphoinositide Degradation,AMPK Signaling,Breast Cancer Regulation by Stathmin1,Cardiac β-adrenergic Signaling,CDK5 Signaling,Cell Cycle Regulation by BTG Family Proteins,Ceramide Signaling,CTLA4 Signaling in Cytotoxic T Lymphocytes,Cyclins and Cell Cycle Regulation,D-myo-inositol (1,4,5,6)-Tetrakisphosphate Biosynthesis,D-myo-inositol (3,4,5,6)-tetrakisphospha…
2	mmu-miR-200c	miR-200b-3p (and other miRNAs w/seed AAUACUG)	5.61E-01	High (predicted)	PRKAB1	AMPK Signaling,eNOS Signaling,Glucocorticoid Receptor Signaling,mTOR Signaling,PPARα/RXRα Activation,Type II Diabetes Mellitus Signaling
2	mmu-miR-200c	miR-200b-3p (and other miRNAs w/seed AAUACUG)	5.61E-01	High (predicted)	PRKAB2	AMPK Signaling,eNOS Signaling,Glucocorticoid Receptor Signaling,mTOR Signaling,PPARα/RXRα Activation,Type II Diabetes Mellitus Signaling
2	mmu-miR-200c	miR-200b-3p (and other miRNAs w/seed AAUACUG)	5.61E-01	High (predicted)	PRKACB	AMPK Signaling,Amyloid Processing,Androgen Signaling,Axonal Guidance Signaling,BMP signaling pathway,Breast Cancer Regulation by Stathmin1,Calcium Signaling,cAMP-mediated signaling,Cardiac Hypertrophy Signaling,Cardiac β-adrenergic Signaling,CDK5 Signaling,Cellular Effects of Sildenafil (Viagra),Colorectal Cancer Metastasis Signaling,Corticotropin Releasing Hormone Signaling,CREB Signaling in Neu…
2	mmu-miR-200c	miR-200b-3p (and other miRNAs w/seed AAUACUG)	5.61E-01	High (predicted)	PRKAR1A	AMPK Signaling,Amyloid Processing,Androgen Signaling,Axonal Guidance Signaling,BMP signaling pathway,Breast Cancer Regulation by Stathmin1,Calcium Signaling,cAMP-mediated signaling,Cardiac Hypertrophy Signaling,Cardiac β-adrenergic Signaling,CDK5 Signaling,Cellular Effects of Sildenafil (Viagra),Colorectal Cancer Metastasis Signaling,Corticotropin Releasing Hormone Signaling,CREB Signaling in Neu…
2	mmu-miR-200c	miR-200b-3p (and other miRNAs w/seed AAUACUG)	5.61E-01	High (predicted)	PRKAR2B	AMPK Signaling,Amyloid Processing,Androgen Signaling,Axonal Guidance Signaling,BMP signaling pathway,Breast Cancer Regulation by Stathmin1,Calcium Signaling,cAMP-mediated signaling,Cardiac Hypertrophy Signaling,Cardiac β-adrenergic Signaling,CDK5 Signaling,Cellular Effects of Sildenafil (Viagra),Colorectal Cancer Metastasis Signaling,Corticotropin Releasing Hormone Signaling,CREB Signaling in Neu…
2	mmu-miR-200c	miR-200b-3p (and other miRNAs w/seed AAUACUG)	5.61E-01	High (predicted)	PRKCA	14-3-3-mediated Signaling,Aldosterone Signaling in Epithelial Cells,Androgen Signaling,Apoptosis Signaling,Axonal Guidance Signaling,Breast Cancer Regulation by Stathmin1,Calcium-induced T Lymphocyte Apoptosis,Caveolar-mediated Endocytosis Signaling,CCR3 Signaling in Eosinophils,CCR5 Signaling in Macrophages,Chemokine Signaling,Cholecystokinin/Gastrin-mediated Signaling,Corticotropin Releasing Ho…
2	mmu-miR-200c	miR-200b-3p (and other miRNAs w/seed AAUACUG)	5.61E-01	High (predicted)	PTCH1	Axonal Guidance Signaling,Basal Cell Carcinoma Signaling,Corticotropin Releasing Hormone Signaling,Molecular Mechanisms of Cancer,Protein Kinase A Signaling,Sonic Hedgehog Signaling
2	mmu-miR-200c	miR-200b-3p (and other miRNAs w/seed AAUACUG)	5.61E-01	Experimentally Observed,High (predicted)	PTEN	3-phosphoinositide Biosynthesis,3-phosphoinositide Degradation,B Cell Receptor Signaling,D-myo-inositol (1,3,4)-trisphosphate Biosynthesis,D-myo-inositol (1,4,5,6)-Tetrakisphosphate Biosynthesis,D-myo-inositol (3,4,5,6)-tetrakisphosphate Biosynthesis,D-myo-inositol-5-phosphate Metabolism,Endometrial Cancer Signaling,Epithelial Adherens Junction Signaling,ErbB2-ErbB3 Signaling,FAK Signaling,Fcγ Re…
2	mmu-miR-200c	miR-200b-3p (and other miRNAs w/seed AAUACUG)	5.61E-01	High (predicted)	PTGER2	cAMP-mediated signaling,Colorectal Cancer Metastasis Signaling,Eicosanoid Signaling,Endothelin-1 Signaling,G-Protein Coupled Receptor Signaling,Gαs Signaling,Renin-Angiotensin Signaling
2	mmu-miR-200c	miR-200b-3p (and other miRNAs w/seed AAUACUG)	5.61E-01	High (predicted)	PTPN11	3-phosphoinositide Biosynthesis,3-phosphoinositide Degradation,Acute Phase Response Signaling,Angiopoietin Signaling,Antiproliferative Role of Somatostatin Receptor 2,Axonal Guidance Signaling,B Cell Receptor Signaling,CD28 Signaling in T Helper Cells,Chronic Myeloid Leukemia Signaling,CNTF Signaling,CTLA4 Signaling in Cytotoxic T Lymphocytes,D-myo-inositol (1,4,5,6)-Tetrakisphosphate Biosynthesi…
2	mmu-miR-200c	miR-200b-3p (and other miRNAs w/seed AAUACUG)	5.61E-01	Experimentally Observed,High (predicted)	PTPN12	3-phosphoinositide Biosynthesis,3-phosphoinositide Degradation,D-myo-inositol (1,4,5,6)-Tetrakisphosphate Biosynthesis,D-myo-inositol (3,4,5,6)-tetrakisphosphate Biosynthesis,D-myo-inositol-5-phosphate Metabolism,Paxillin Signaling,Protein Kinase A Signaling,Superpathway of Inositol Phosphate Compounds
2	mmu-miR-200c	miR-200b-3p (and other miRNAs w/seed AAUACUG)	5.61E-01	Experimentally Observed,High (predicted)	PTPN13	3-phosphoinositide Biosynthesis,3-phosphoinositide Degradation,D-myo-inositol (1,4,5,6)-Tetrakisphosphate Biosynthesis,D-myo-inositol (3,4,5,6)-tetrakisphosphate Biosynthesis,D-myo-inositol-5-phosphate Metabolism,Ephrin Receptor Signaling,Protein Kinase A Signaling,Superpathway of Inositol Phosphate Compounds
2	mmu-miR-200c	miR-200b-3p (and other miRNAs w/seed AAUACUG)	5.61E-01	High (predicted)	PVRL1	Epithelial Adherens Junction Signaling,Sertoli Cell-Sertoli Cell Junction Signaling,Tight Junction Signaling
2	mmu-miR-200c	miR-200b-3p (and other miRNAs w/seed AAUACUG)	5.61E-01	High (predicted)	RAB7A	Clathrin-mediated Endocytosis Signaling,IL-12 Signaling and Production in Macrophages,phagosome maturation,Remodeling of Epithelial Adherens Junctions
2	mmu-miR-200c	miR-200b-3p (and other miRNAs w/seed AAUACUG)	5.61E-01	High (predicted)	RAB8B	Germ Cell-Sertoli Cell Junction Signaling,Sertoli Cell-Sertoli Cell Junction Signaling
2	mmu-miR-200c	miR-200b-3p (and other miRNAs w/seed AAUACUG)	5.61E-01	High (predicted)	RAC1	Actin Cytoskeleton Signaling,Actin Nucleation by ARP-WASP Complex,Agrin Interactions at Neuromuscular Junction,Amyotrophic Lateral Sclerosis Signaling,Axonal Guidance Signaling,B Cell Receptor Signaling,Breast Cancer Regulation by Stathmin1,CCR3 Signaling in Eosinophils,CD28 Signaling in T Helper Cells,Clathrin-mediated Endocytosis Signaling,Colorectal Cancer Metastasis Signaling,CXCR4 Signaling,…
2	mmu-miR-200c	miR-200b-3p (and other miRNAs w/seed AAUACUG)	5.61E-01	High (predicted)	RAP1B	Antiproliferative Role of Somatostatin Receptor 2,Axonal Guidance Signaling,B Cell Receptor Signaling,Calcium Signaling,Corticotropin Releasing Hormone Signaling,Ephrin Receptor Signaling,Epithelial Adherens Junction Signaling,ERK/MAPK Signaling,HGF Signaling,Integrin Signaling,Leukocyte Extravasation Signaling,Molecular Mechanisms of Cancer,NGF Signaling,Phospholipase C Signaling,Production of N…
2	mmu-miR-200c	miR-200b-3p (and other miRNAs w/seed AAUACUG)	5.61E-01	High (predicted)	RAPGEF1	Ephrin Receptor Signaling,Epithelial Adherens Junction Signaling,ERK/MAPK Signaling,HGF Signaling,IL-3 Signaling,Insulin Receptor Signaling,Integrin Signaling,Molecular Mechanisms of Cancer,Renal Cell Carcinoma Signaling
2	mmu-miR-200c	miR-200b-3p (and other miRNAs w/seed AAUACUG)	5.61E-01	High (predicted)	RBBP4	Adipogenesis pathway,DNA Methylation and Transcriptional Repression Signaling
2	mmu-miR-200c	miR-200b-3p (and other miRNAs w/seed AAUACUG)	5.61E-01	High (predicted)	RECK	Inhibition of Matrix Metalloproteases
2	mmu-miR-200c	miR-200b-3p (and other miRNAs w/seed AAUACUG)	5.61E-01	High (predicted)	RELN	Reelin Signaling in Neurons
2	mmu-miR-200c	miR-200b-3p (and other miRNAs w/seed AAUACUG)	5.61E-01	Moderate (predicted)	RFC3	Hereditary Breast Cancer Signaling,Mismatch Repair in Eukaryotes,Role of BRCA1 in DNA Damage Response,Role of CHK Proteins in Cell Cycle Checkpoint Control
2	mmu-miR-200c	miR-200b-3p (and other miRNAs w/seed AAUACUG)	5.61E-01	High (predicted)	RHOA	Actin Cytoskeleton Signaling,Actin Nucleation by ARP-WASP Complex,Axonal Guidance Signaling,Breast Cancer Regulation by Stathmin1,Cardiac Hypertrophy Signaling,CCR3 Signaling in Eosinophils,Chemokine Signaling,Cholecystokinin/Gastrin-mediated Signaling,Colorectal Cancer Metastasis Signaling,CXCR4 Signaling,Ephrin A Signaling,Ephrin B Signaling,Ephrin Receptor Signaling,Epithelial Adherens Junctio…
2	mmu-miR-200c	miR-200b-3p (and other miRNAs w/seed AAUACUG)	5.61E-01	High (predicted)	RHOT1	Actin Nucleation by ARP-WASP Complex,Cardiac Hypertrophy Signaling,Cholecystokinin/Gastrin-mediated Signaling,Colorectal Cancer Metastasis Signaling,CXCR4 Signaling,Germ Cell-Sertoli Cell Junction Signaling,Glioblastoma Multiforme Signaling,Glioma Invasiveness Signaling,Gαq Signaling,HMGB1 Signaling,IL-8 Signaling,ILK Signaling,Integrin Signaling,Molecular Mechanisms of Cancer,mTOR Signaling,phag…
2	mmu-miR-200c	miR-200b-3p (and other miRNAs w/seed AAUACUG)	5.61E-01	High (predicted)	RND3	Actin Nucleation by ARP-WASP Complex,Cardiac Hypertrophy Signaling,Cholecystokinin/Gastrin-mediated Signaling,Colorectal Cancer Metastasis Signaling,CXCR4 Signaling,Germ Cell-Sertoli Cell Junction Signaling,Glioblastoma Multiforme Signaling,Glioma Invasiveness Signaling,Gαq Signaling,HMGB1 Signaling,IL-8 Signaling,ILK Signaling,Integrin Signaling,Molecular Mechanisms of Cancer,mTOR Signaling,phag…
2	mmu-miR-200c	miR-200b-3p (and other miRNAs w/seed AAUACUG)	5.61E-01	High (predicted)	ROBO2	Axonal Guidance Signaling
2	mmu-miR-200c	miR-200b-3p (and other miRNAs w/seed AAUACUG)	5.61E-01	High (predicted)	ROCK2	Actin Cytoskeleton Signaling,Actin Nucleation by ARP-WASP Complex,Axonal Guidance Signaling,Breast Cancer Regulation by Stathmin1,Cardiac Hypertrophy Signaling,CCR3 Signaling in Eosinophils,Chemokine Signaling,Cholecystokinin/Gastrin-mediated Signaling,CXCR4 Signaling,Ephrin A Signaling,Ephrin B Signaling,Ephrin Receptor Signaling,Gα12/13 Signaling,Gαq Signaling,IL-8 Signaling,Leukocyte Extravasa…
2	mmu-miR-200c	miR-200b-3p (and other miRNAs w/seed AAUACUG)	5.61E-01	High (predicted)	RPS6KA2	CNTF Signaling,ERK5 Signaling,FLT3 Signaling in Hematopoietic Progenitor Cells,Growth Hormone Signaling,Melanocyte Development and Pigmentation Signaling,MSP-RON Signaling Pathway,mTOR Signaling,NGF Signaling,p38 MAPK Signaling,Role of IL-17F in Allergic Inflammatory Airway Diseases,Role of Tissue Factor in Cancer,UVA-Induced MAPK Signaling
2	mmu-miR-200c	miR-200b-3p (and other miRNAs w/seed AAUACUG)	5.61E-01	High (predicted)	RPS6KA3	CNTF Signaling,ERK5 Signaling,FLT3 Signaling in Hematopoietic Progenitor Cells,Growth Hormone Signaling,Melanocyte Development and Pigmentation Signaling,mTOR Signaling,NGF Signaling,p38 MAPK Signaling,Phospholipase C Signaling,Role of IL-17F in Allergic Inflammatory Airway Diseases,Role of Tissue Factor in Cancer,UVA-Induced MAPK Signaling,UVB-Induced MAPK Signaling
2	mmu-miR-200c	miR-200b-3p (and other miRNAs w/seed AAUACUG)	5.61E-01	High (predicted)	RPS6KB1	Acute Myeloid Leukemia Signaling,Adipogenesis pathway,AMPK Signaling,B Cell Receptor Signaling,Cardiac Hypertrophy Signaling,CNTF Signaling,EGF Signaling,ErbB Signaling,ERK5 Signaling,Erythropoietin Signaling,Fcγ Receptor-mediated Phagocytosis in Macrophages and Monocytes,FLT3 Signaling in Hematopoietic Progenitor Cells,Glioblastoma Multiforme Signaling,Growth Hormone Signaling,IGF-1 Signaling,IL…
2	mmu-miR-200c	miR-200b-3p (and other miRNAs w/seed AAUACUG)	5.61E-01	High (predicted)	RUNX1	Acute Myeloid Leukemia Signaling,GM-CSF Signaling
2	mmu-miR-200c	miR-200b-3p (and other miRNAs w/seed AAUACUG)	5.61E-01	High (predicted)	SDC2	Axonal Guidance Signaling,Ephrin Receptor Signaling,Granulocyte Adhesion and Diapedesis,Inhibition of Angiogenesis by TSP1,Inhibition of Matrix Metalloproteases,PCP pathway
2	mmu-miR-200c	miR-200b-3p (and other miRNAs w/seed AAUACUG)	5.61E-01	High (predicted)	SEMA3F	Axonal Guidance Signaling,RhoA Signaling
2	mmu-miR-200c	miR-200b-3p (and other miRNAs w/seed AAUACUG)	5.61E-01	High (predicted)	SEMA6D	Axonal Guidance Signaling
2	mmu-miR-200c	miR-200b-3p (and other miRNAs w/seed AAUACUG)	5.61E-01	High (predicted)	SH3GL1	Clathrin-mediated Endocytosis Signaling,Mechanisms of Viral Exit from Host Cells
2	mmu-miR-200c	miR-200b-3p (and other miRNAs w/seed AAUACUG)	5.61E-01	High (predicted)	SHC1	Actin Cytoskeleton Signaling,Acute Phase Response Signaling,Androgen Signaling,Axonal Guidance Signaling,B Cell Receptor Signaling,Breast Cancer Regulation by Stathmin1,Cholecystokinin/Gastrin-mediated Signaling,CREB Signaling in Neurons,EGF Signaling,EIF2 Signaling,Endothelin-1 Signaling,Ephrin Receptor Signaling,ErbB Signaling,ErbB2-ErbB3 Signaling,ErbB4 Signaling,ERK/MAPK Signaling,Erythropoie…
2	mmu-miR-200c	miR-200b-3p (and other miRNAs w/seed AAUACUG)	5.61E-01	High (predicted)	SIN3A	Adipogenesis pathway,Bladder Cancer Signaling,Cell Cycle: G1/S Checkpoint Regulation,Chronic Myeloid Leukemia Signaling,Cyclins and Cell Cycle Regulation,DNA Methylation and Transcriptional Repression Signaling,Glioma Signaling,Huntington's Disease Signaling,Molecular Mechanisms of Cancer,Non-Small Cell Lung Cancer Signaling,Nur77 Signaling in T Lymphocytes,Ovarian Cancer Signaling,Pancreatic Ade…
2	mmu-miR-200c	miR-200b-3p (and other miRNAs w/seed AAUACUG)	5.61E-01	High (predicted)	SIX3	Transcriptional Regulatory Network in Embryonic Stem Cells
2	mmu-miR-200c	miR-200b-3p (and other miRNAs w/seed AAUACUG)	5.61E-01	High (predicted)	SLC23A2	Antioxidant Action of Vitamin C,Vitamin-C Transport
2	mmu-miR-200c	miR-200b-3p (and other miRNAs w/seed AAUACUG)	5.61E-01	High (predicted)	SLC35A2	Aryl Hydrocarbon Receptor Signaling,LPS/IL-1 Mediated Inhibition of RXR Function,NRF2-mediated Oxidative Stress Response
2	mmu-miR-200c	miR-200b-3p (and other miRNAs w/seed AAUACUG)	5.61E-01	Moderate (predicted)	SLIT1	Axonal Guidance Signaling
2	mmu-miR-200c	miR-200b-3p (and other miRNAs w/seed AAUACUG)	5.61E-01	High (predicted)	SLK	Mitotic Roles of Polo-Like Kinase
2	mmu-miR-200c	miR-200b-3p (and other miRNAs w/seed AAUACUG)	5.61E-01	High (predicted)	SMAD2	Antiproliferative Role of TOB in T Cell Signaling,Colorectal Cancer Metastasis Signaling,Factors Promoting Cardiogenesis in Vertebrates,Glucocorticoid Receptor Signaling,Hepatic Fibrosis / Hepatic Stellate Cell Activation,HIPPO signaling,Human Embryonic Stem Cell Pluripotency,Molecular Mechanisms of Cancer,Pancreatic Adenocarcinoma Signaling,PPARα/RXRα Activation,RAR Activation,Regulation of IL-2…
2	mmu-miR-200c	miR-200b-3p (and other miRNAs w/seed AAUACUG)	5.61E-01	High (predicted)	SMARCAD1	Transcriptional Regulatory Network in Embryonic Stem Cells
2	mmu-miR-200c	miR-200b-3p (and other miRNAs w/seed AAUACUG)	5.61E-01	High (predicted)	SMARCD1	AMPK Signaling,Glucocorticoid Receptor Signaling,Hereditary Breast Cancer Signaling,RAR Activation,Role of BRCA1 in DNA Damage Response
2	mmu-miR-200c	miR-200b-3p (and other miRNAs w/seed AAUACUG)	5.61E-01	High (predicted)	SMURF1	BMP signaling pathway,Protein Ubiquitination Pathway,Regulation of the Epithelial-Mesenchymal Transition Pathway,Role of Osteoblasts, Osteoclasts and Chondrocytes in Rheumatoid Arthritis,TGF-β Signaling,Tight Junction Signaling
2	mmu-miR-200c	miR-200b-3p (and other miRNAs w/seed AAUACUG)	5.61E-01	High (predicted)	SMURF2	Protein Ubiquitination Pathway,TGF-β Signaling
2	mmu-miR-200c	miR-200b-3p (and other miRNAs w/seed AAUACUG)	5.61E-01	High (predicted)	SNAP25	Huntington's Disease Signaling,phagosome maturation,Tight Junction Signaling
2	mmu-miR-200c	miR-200b-3p (and other miRNAs w/seed AAUACUG)	5.61E-01	High (predicted)	SOCS6	Acute Phase Response Signaling,Growth Hormone Signaling,IGF-1 Signaling,JAK/Stat Signaling,Prolactin Signaling,Role of JAK2 in Hormone-like Cytokine Signaling,STAT3 Pathway,Type I Diabetes Mellitus Signaling,Type II Diabetes Mellitus Signaling
2	mmu-miR-200c	miR-200b-3p (and other miRNAs w/seed AAUACUG)	5.61E-01	High (predicted)	SOS1	Actin Cytoskeleton Signaling,Actin Nucleation by ARP-WASP Complex,Acute Myeloid Leukemia Signaling,Acute Phase Response Signaling,Aldosterone Signaling in Epithelial Cells,Angiopoietin Signaling,Axonal Guidance Signaling,B Cell Receptor Signaling,BMP signaling pathway,Breast Cancer Regulation by Stathmin1,Cardiac Hypertrophy Signaling,Cholecystokinin/Gastrin-mediated Signaling,Chronic Myeloid Leu…
2	mmu-miR-200c	miR-200b-3p (and other miRNAs w/seed AAUACUG)	5.61E-01	High (predicted)	SOX1	Wnt/β-catenin Signaling
2	mmu-miR-200c	miR-200b-3p (and other miRNAs w/seed AAUACUG)	5.61E-01	High (predicted)	SOX2	Embryonic Stem Cell Differentiation into Cardiac Lineages,Human Embryonic Stem Cell Pluripotency,Mouse Embryonic Stem Cell Pluripotency,Role of NANOG in Mammalian Embryonic Stem Cell Pluripotency,Role of Oct4 in Mammalian Embryonic Stem Cell Pluripotency,Transcriptional Regulatory Network in Embryonic Stem Cells,Wnt/β-catenin Signaling
2	mmu-miR-200c	miR-200b-3p (and other miRNAs w/seed AAUACUG)	5.61E-01	High (predicted)	SOX6	Wnt/β-catenin Signaling
2	mmu-miR-200c	miR-200b-3p (and other miRNAs w/seed AAUACUG)	5.61E-01	High (predicted)	SP1	Aryl Hydrocarbon Receptor Signaling,ErbB2-ErbB3 Signaling,Estrogen-Dependent Breast Cancer Signaling,Gap Junction Signaling,HMGB1 Signaling,Huntington's Disease Signaling,IL-10 Signaling,Prolactin Signaling,Telomerase Signaling,VDR/RXR Activation
2	mmu-miR-200c	miR-200b-3p (and other miRNAs w/seed AAUACUG)	5.61E-01	High (predicted)	SRF	Cardiac Hypertrophy Signaling,Cholecystokinin/Gastrin-mediated Signaling,EGF Signaling,ERK/MAPK Signaling,Growth Hormone Signaling,IGF-1 Signaling,IL-6 Signaling,LPS-stimulated MAPK Signaling,p38 MAPK Signaling,PDGF Signaling,PEDF Signaling
2	mmu-miR-200c	miR-200b-3p (and other miRNAs w/seed AAUACUG)	5.61E-01	High (predicted)	SRGAP1	Axonal Guidance Signaling
2	mmu-miR-200c	miR-200b-3p (and other miRNAs w/seed AAUACUG)	5.61E-01	High (predicted)	SSH2	Actin Cytoskeleton Signaling
2	mmu-miR-200c	miR-200b-3p (and other miRNAs w/seed AAUACUG)	5.61E-01	Moderate (predicted)	STK4	HIPPO signaling,Non-Small Cell Lung Cancer Signaling
2	mmu-miR-200c	miR-200b-3p (and other miRNAs w/seed AAUACUG)	5.61E-01	High (predicted)	STX16	Huntington's Disease Signaling,phagosome maturation,Tight Junction Signaling
2	mmu-miR-200c	miR-200b-3p (and other miRNAs w/seed AAUACUG)	5.61E-01	High (predicted)	SYNJ1	1D-myo-inositol Hexakisphosphate Biosynthesis II (Mammalian),3-phosphoinositide Biosynthesis,3-phosphoinositide Degradation,B Cell Receptor Signaling,Clathrin-mediated Endocytosis Signaling,D-myo-inositol (1,3,4)-trisphosphate Biosynthesis,D-myo-inositol (1,4,5)-trisphosphate Degradation,D-myo-inositol (1,4,5,6)-Tetrakisphosphate Biosynthesis,D-myo-inositol (3,4,5,6)-tetrakisphosphate Biosynthesi…
2	mmu-miR-200c	miR-200b-3p (and other miRNAs w/seed AAUACUG)	5.61E-01	High (predicted)	TBK1	Activation of IRF by Cytosolic Pattern Recognition Receptors,Death Receptor Signaling,NF-κB Signaling,Role of RIG1-like Receptors in Antiviral Innate Immunity,TNFR2 Signaling
2	mmu-miR-200c	miR-200b-3p (and other miRNAs w/seed AAUACUG)	5.61E-01	High (predicted)	TBP	Androgen Signaling,Assembly of RNA Polymerase I Complex,Assembly of RNA Polymerase II Complex,Assembly of RNA Polymerase III Complex,CREB Signaling in Neurons,Estrogen Receptor Signaling,Glucocorticoid Receptor Signaling,Huntington's Disease Signaling,NF-κB Activation by Viruses,Thrombin Signaling
2	mmu-miR-200c	miR-200b-3p (and other miRNAs w/seed AAUACUG)	5.61E-01	High (predicted)	TBX5	Factors Promoting Cardiogenesis in Vertebrates
2	mmu-miR-200c	miR-200b-3p (and other miRNAs w/seed AAUACUG)	5.61E-01	High (predicted)	TCF4	Acute Myeloid Leukemia Signaling,Acute Phase Response Signaling,Basal Cell Carcinoma Signaling,Colorectal Cancer Metastasis Signaling,Epithelial Adherens Junction Signaling,Factors Promoting Cardiogenesis in Vertebrates,Human Embryonic Stem Cell Pluripotency,Molecular Mechanisms of Cancer,Mouse Embryonic Stem Cell Pluripotency,Ovarian Cancer Signaling,PEDF Signaling,Polyamine Regulation in Colon …
2	mmu-miR-200c	miR-200b-3p (and other miRNAs w/seed AAUACUG)	5.61E-01	High (predicted)	TEAD1	HIPPO signaling
2	mmu-miR-200c	miR-200b-3p (and other miRNAs w/seed AAUACUG)	5.61E-01	Moderate (predicted)	TERF1	Telomerase Signaling,Telomere Extension by Telomerase
2	mmu-miR-200c	miR-200b-3p (and other miRNAs w/seed AAUACUG)	5.61E-01	High (predicted)	TIMP2	Glioma Invasiveness Signaling,Hepatic Fibrosis / Hepatic Stellate Cell Activation,Inhibition of Matrix Metalloproteases,Leukocyte Extravasation Signaling
2	mmu-miR-200c	miR-200b-3p (and other miRNAs w/seed AAUACUG)	5.61E-01	High (predicted)	TJP1	Germ Cell-Sertoli Cell Junction Signaling,Sertoli Cell-Sertoli Cell Junction Signaling,Tight Junction Signaling
2	mmu-miR-200c	miR-200b-3p (and other miRNAs w/seed AAUACUG)	5.61E-01	High (predicted)	TLN1	Actin Cytoskeleton Signaling,Crosstalk between Dendritic Cells and Natural Killer Cells,ERK/MAPK Signaling,FAK Signaling,Fcγ Receptor-mediated Phagocytosis in Macrophages and Monocytes,Integrin Signaling,Paxillin Signaling,Regulation of Cellular Mechanics by Calpain Protease
2	mmu-miR-200c	miR-200b-3p (and other miRNAs w/seed AAUACUG)	5.61E-01	High (predicted)	TLN2	Actin Cytoskeleton Signaling,Crosstalk between Dendritic Cells and Natural Killer Cells,ERK/MAPK Signaling,FAK Signaling,Fcγ Receptor-mediated Phagocytosis in Macrophages and Monocytes,Integrin Signaling,Paxillin Signaling,Regulation of Cellular Mechanics by Calpain Protease
2	mmu-miR-200c	miR-200b-3p (and other miRNAs w/seed AAUACUG)	5.61E-01	High (predicted)	TMEFF2	Neuregulin Signaling
2	mmu-miR-200c	miR-200b-3p (and other miRNAs w/seed AAUACUG)	5.61E-01	High (predicted)	TNFRSF11B	Acute Phase Response Signaling,Ceramide Signaling,Dendritic Cell Maturation,Granulocyte Adhesion and Diapedesis,Hepatic Cholestasis,Hepatic Fibrosis / Hepatic Stellate Cell Activation,HMGB1 Signaling,IL-6 Signaling,Induction of Apoptosis by HIV1,LPS/IL-1 Mediated Inhibition of RXR Function,LXR/RXR Activation,NF-κB Signaling,PPAR Signaling,Production of Nitric Oxide and Reactive Oxygen Species in …
2	mmu-miR-200c	miR-200b-3p (and other miRNAs w/seed AAUACUG)	5.61E-01	High (predicted)	TOB1	Antiproliferative Role of TOB in T Cell Signaling,Regulation of IL-2 Expression in Activated and Anergic T Lymphocytes
2	mmu-miR-200c	miR-200b-3p (and other miRNAs w/seed AAUACUG)	5.61E-01	High (predicted)	TP73	14-3-3-mediated Signaling,Aryl Hydrocarbon Receptor Signaling,ATM Signaling,p53 Signaling
2	mmu-miR-200c	miR-200b-3p (and other miRNAs w/seed AAUACUG)	5.61E-01	High (predicted)	TRIO	Actin Cytoskeleton Signaling,NGF Signaling
2	mmu-miR-200c	miR-200b-3p (and other miRNAs w/seed AAUACUG)	5.61E-01	High (predicted)	TUBB	14-3-3-mediated Signaling,Axonal Guidance Signaling,Breast Cancer Regulation by Stathmin1,Epithelial Adherens Junction Signaling,Gap Junction Signaling,Germ Cell-Sertoli Cell Junction Signaling,phagosome maturation,Remodeling of Epithelial Adherens Junctions,Sertoli Cell-Sertoli Cell Junction Signaling
2	mmu-miR-200c	miR-200b-3p (and other miRNAs w/seed AAUACUG)	5.61E-01	High (predicted)	TUBB3	14-3-3-mediated Signaling,Axonal Guidance Signaling,Breast Cancer Regulation by Stathmin1,Epithelial Adherens Junction Signaling,Gap Junction Signaling,Germ Cell-Sertoli Cell Junction Signaling,phagosome maturation,Remodeling of Epithelial Adherens Junctions,Sertoli Cell-Sertoli Cell Junction Signaling
2	mmu-miR-200c	miR-200b-3p (and other miRNAs w/seed AAUACUG)	5.61E-01	High (predicted)	UBE2V1	Hypoxia Signaling in the Cardiovascular System,NF-κB Signaling,Protein Ubiquitination Pathway
2	mmu-miR-200c	miR-200b-3p (and other miRNAs w/seed AAUACUG)	5.61E-01	High (predicted)	USP6NL	Macropinocytosis Signaling
2	mmu-miR-200c	miR-200b-3p (and other miRNAs w/seed AAUACUG)	5.61E-01	High (predicted)	VAPA	Tight Junction Signaling
2	mmu-miR-200c	miR-200b-3p (and other miRNAs w/seed AAUACUG)	5.61E-01	High (predicted)	VEGFA	Amyotrophic Lateral Sclerosis Signaling,Axonal Guidance Signaling,Bladder Cancer Signaling,Clathrin-mediated Endocytosis Signaling,Colorectal Cancer Metastasis Signaling,Corticotropin Releasing Hormone Signaling,eNOS Signaling,Ephrin Receptor Signaling,Hepatic Fibrosis / Hepatic Stellate Cell Activation,HIF1α Signaling,Hypoxia Signaling in the Cardiovascular System,IL-6 Signaling,IL-8 Signaling,I…
2	mmu-miR-200c	miR-200b-3p (and other miRNAs w/seed AAUACUG)	5.61E-01	High (predicted)	VLDLR	FXR/RXR Activation,Reelin Signaling in Neurons
2	mmu-miR-200c	miR-200b-3p (and other miRNAs w/seed AAUACUG)	5.61E-01	High (predicted)	VTI1A	Huntington's Disease Signaling,phagosome maturation,Tight Junction Signaling
2	mmu-miR-200c	miR-200b-3p (and other miRNAs w/seed AAUACUG)	5.61E-01	High (predicted)	WASF1	Actin Cytoskeleton Signaling,Actin Nucleation by ARP-WASP Complex,Epithelial Adherens Junction Signaling,Rac Signaling,Regulation of Actin-based Motility by Rho,RhoA Signaling,RhoGDI Signaling,Signaling by Rho Family GTPases
2	mmu-miR-200c	miR-200b-3p (and other miRNAs w/seed AAUACUG)	5.61E-01	High (predicted)	WDFY3	autophagy
2	mmu-miR-200c	miR-200b-3p (and other miRNAs w/seed AAUACUG)	5.61E-01	Moderate (predicted)	WIF1	Role of Macrophages, Fibroblasts and Endothelial Cells in Rheumatoid Arthritis,Role of Osteoblasts, Osteoclasts and Chondrocytes in Rheumatoid Arthritis,Wnt/β-catenin Signaling
2	mmu-miR-200c	miR-200b-3p (and other miRNAs w/seed AAUACUG)	5.61E-01	High (predicted)	WIPF1	Actin Nucleation by ARP-WASP Complex,Axonal Guidance Signaling,Cdc42 Signaling,Ephrin Receptor Signaling,Integrin Signaling,Leukocyte Extravasation Signaling,Regulation of Actin-based Motility by Rho,Signaling by Rho Family GTPases
2	mmu-miR-200c	miR-200b-3p (and other miRNAs w/seed AAUACUG)	5.61E-01	High (predicted)	WNT1	Axonal Guidance Signaling,Basal Cell Carcinoma Signaling,Colorectal Cancer Metastasis Signaling,Glioblastoma Multiforme Signaling,Human Embryonic Stem Cell Pluripotency,Molecular Mechanisms of Cancer,Ovarian Cancer Signaling,PCP pathway,Regulation of the Epithelial-Mesenchymal Transition Pathway,Role of Macrophages, Fibroblasts and Endothelial Cells in Rheumatoid Arthritis,Role of NANOG in Mammal…
2	mmu-miR-200c	miR-200b-3p (and other miRNAs w/seed AAUACUG)	5.61E-01	High (predicted)	WNT16	Axonal Guidance Signaling,Basal Cell Carcinoma Signaling,Colorectal Cancer Metastasis Signaling,Glioblastoma Multiforme Signaling,Human Embryonic Stem Cell Pluripotency,Molecular Mechanisms of Cancer,Ovarian Cancer Signaling,PCP pathway,Regulation of the Epithelial-Mesenchymal Transition Pathway,Role of Macrophages, Fibroblasts and Endothelial Cells in Rheumatoid Arthritis,Role of NANOG in Mammal…
2	mmu-miR-200c	miR-200b-3p (and other miRNAs w/seed AAUACUG)	5.61E-01	High (predicted)	XIAP	Amyotrophic Lateral Sclerosis Signaling,Apoptosis Signaling,BMP signaling pathway,Death Receptor Signaling,Induction of Apoptosis by HIV1,Molecular Mechanisms of Cancer,Mouse Embryonic Stem Cell Pluripotency,Protein Ubiquitination Pathway,RANK Signaling in Osteoclasts,Role of Osteoblasts, Osteoclasts and Chondrocytes in Rheumatoid Arthritis,TNFR1 Signaling,TNFR2 Signaling,TWEAK Signaling
2	mmu-miR-200c	miR-200b-3p (and other miRNAs w/seed AAUACUG)	5.61E-01	High (predicted)	YWHAB	14-3-3-mediated Signaling,Cell Cycle: G2/M DNA Damage Checkpoint Regulation,ERK/MAPK Signaling,ERK5 Signaling,HIPPO signaling,IGF-1 Signaling,Myc Mediated Apoptosis Signaling,p70S6K Signaling,PI3K/AKT Signaling,Protein Kinase A Signaling
2	mmu-miR-200c	miR-200b-3p (and other miRNAs w/seed AAUACUG)	5.61E-01	High (predicted)	YWHAG	14-3-3-mediated Signaling,Cell Cycle: G2/M DNA Damage Checkpoint Regulation,ERK/MAPK Signaling,ERK5 Signaling,HIPPO signaling,IGF-1 Signaling,Myc Mediated Apoptosis Signaling,p70S6K Signaling,PI3K/AKT Signaling,Protein Kinase A Signaling
2	mmu-miR-200c	miR-200b-3p (and other miRNAs w/seed AAUACUG)	5.61E-01	High (predicted)	YWHAQ	14-3-3-mediated Signaling,Cell Cycle: G2/M DNA Damage Checkpoint Regulation,ERK/MAPK Signaling,ERK5 Signaling,HIPPO signaling,IGF-1 Signaling,Myc Mediated Apoptosis Signaling,p70S6K Signaling,PI3K/AKT Signaling,Protein Kinase A Signaling
2	mmu-miR-200c	miR-200b-3p (and other miRNAs w/seed AAUACUG)	5.61E-01	Experimentally Observed,High (predicted)	ZEB1	PEDF Signaling,Regulation of the Epithelial-Mesenchymal Transition Pathway
2	mmu-miR-200c	miR-200b-3p (and other miRNAs w/seed AAUACUG)	5.61E-01	Experimentally Observed,High (predicted)	ZEB2	Regulation of the Epithelial-Mesenchymal Transition Pathway
2	mmu-miR-200c	miR-200b-3p (and other miRNAs w/seed AAUACUG)	5.61E-01	High (predicted)	ZIC3	Human Embryonic Stem Cell Pluripotency,Transcriptional Regulatory Network in Embryonic Stem Cells
2	mmu-miR-200c	miR-200b-3p (and other miRNAs w/seed AAUACUG)	5.61E-01	High (predicted)	ZNF423	Adipogenesis pathway,BMP signaling pathway,TGF-β Signaling
2	mmu-miR-224	miR-224-5p (miRNAs w/seed AAGUCAC)	2.74E-01	High (predicted)	ACIN1	Apoptosis Signaling,Death Receptor Signaling
2	mmu-miR-224	miR-224-5p (miRNAs w/seed AAGUCAC)	2.74E-01	High (predicted)	ACVR1C	Epithelial Adherens Junction Signaling,Factors Promoting Cardiogenesis in Vertebrates,PPARα/RXRα Activation,TGF-β Signaling,Wnt/β-catenin Signaling
2	mmu-miR-224	miR-224-5p (miRNAs w/seed AAGUCAC)	2.74E-01	High (predicted)	ADAM17	Axonal Guidance Signaling,ErbB4 Signaling,Inhibition of Matrix Metalloproteases,Neuregulin Signaling,Notch Signaling,Regulation of the Epithelial-Mesenchymal Transition Pathway,Role of Osteoblasts, Osteoclasts and Chondrocytes in Rheumatoid Arthritis
2	mmu-miR-224	miR-224-5p (miRNAs w/seed AAGUCAC)	2.74E-01	High (predicted)	ADAM22	Axonal Guidance Signaling
2	mmu-miR-224	miR-224-5p (miRNAs w/seed AAGUCAC)	2.74E-01	High (predicted)	ADAMTS5	Axonal Guidance Signaling,Role of Osteoblasts, Osteoclasts and Chondrocytes in Rheumatoid Arthritis
2	mmu-miR-224	miR-224-5p (miRNAs w/seed AAGUCAC)	2.74E-01	Moderate (predicted)	ADAMTS9	Axonal Guidance Signaling
2	mmu-miR-224	miR-224-5p (miRNAs w/seed AAGUCAC)	2.74E-01	Moderate (predicted)	AGTR2	cAMP-mediated signaling,G-Protein Coupled Receptor Signaling,Gαi Signaling,Renin-Angiotensin Signaling
2	mmu-miR-224	miR-224-5p (miRNAs w/seed AAGUCAC)	2.74E-01	Moderate (predicted)	ALDH18A1	Aryl Hydrocarbon Receptor Signaling,Citrulline Biosynthesis,LPS/IL-1 Mediated Inhibition of RXR Function,Proline Biosynthesis I,Superpathway of Citrulline Metabolism,Xenobiotic Metabolism Signaling
2	mmu-miR-224	miR-224-5p (miRNAs w/seed AAGUCAC)	2.74E-01	Moderate (predicted)	ALDH3B2	Aryl Hydrocarbon Receptor Signaling,LPS/IL-1 Mediated Inhibition of RXR Function,Xenobiotic Metabolism Signaling
2	mmu-miR-224	miR-224-5p (miRNAs w/seed AAGUCAC)	2.74E-01	High (predicted)	ANGPT2	Angiopoietin Signaling,IL-8 Signaling
2	mmu-miR-224	miR-224-5p (miRNAs w/seed AAGUCAC)	2.74E-01	Experimentally Observed,High (predicted)	AP2M1	Clathrin-mediated Endocytosis Signaling,CTLA4 Signaling in Cytotoxic T Lymphocytes,GABA Receptor Signaling,Lipid Antigen Presentation by CD1,Virus Entry via Endocytic Pathways
2	mmu-miR-224	miR-224-5p (miRNAs w/seed AAGUCAC)	2.74E-01	Moderate (predicted)	ARHGEF10	Breast Cancer Regulation by Stathmin1,Molecular Mechanisms of Cancer,Phospholipase C Signaling,Reelin Signaling in Neurons,RhoGDI Signaling,Signaling by Rho Family GTPases,Thrombin Signaling
2	mmu-miR-224	miR-224-5p (miRNAs w/seed AAGUCAC)	2.74E-01	High (predicted)	ARHGEF12	Actin Cytoskeleton Signaling,Axonal Guidance Signaling,Breast Cancer Regulation by Stathmin1,Molecular Mechanisms of Cancer,Phospholipase C Signaling,Reelin Signaling in Neurons,RhoA Signaling,RhoGDI Signaling,Semaphorin Signaling in Neurons,Signaling by Rho Family GTPases,Thrombin Signaling
2	mmu-miR-224	miR-224-5p (miRNAs w/seed AAGUCAC)	2.74E-01	Moderate (predicted)	ATF2	4-1BB Signaling in T Lymphocytes,Activation of IRF by Cytosolic Pattern Recognition Receptors,ATM Signaling,B Cell Receptor Signaling,BMP signaling pathway,Calcium Signaling,cAMP-mediated signaling,Cardiac Hypertrophy Signaling,Cardiomyocyte Differentiation via BMP Receptors,Cdc42 Signaling,Cholecystokinin/Gastrin-mediated Signaling,Circadian Rhythm Signaling,Corticotropin Releasing Hormone Signa…
2	mmu-miR-224	miR-224-5p (miRNAs w/seed AAGUCAC)	2.74E-01	High (predicted)	ATG13	autophagy,mTOR Signaling
2	mmu-miR-224	miR-224-5p (miRNAs w/seed AAGUCAC)	2.74E-01	Moderate (predicted)	ATG4A	autophagy
2	mmu-miR-224	miR-224-5p (miRNAs w/seed AAGUCAC)	2.74E-01	High (predicted)	BCL2	Amyotrophic Lateral Sclerosis Signaling,Apoptosis Signaling,autophagy,Ceramide Signaling,Cytotoxic T Lymphocyte-mediated Apoptosis of Target Cells,Death Receptor Signaling,Docosahexaenoic Acid (DHA) Signaling,Glucocorticoid Receptor Signaling,Hepatic Fibrosis / Hepatic Stellate Cell Activation,IL-15 Signaling,IL-8 Signaling,Induction of Apoptosis by HIV1,Interferon Signaling,Melanocyte Developmen…
2	mmu-miR-224	miR-224-5p (miRNAs w/seed AAGUCAC)	2.74E-01	Moderate (predicted)	BID	Amyotrophic Lateral Sclerosis Signaling,Apoptosis Signaling,ATM Signaling,CD27 Signaling in Lymphocytes,Cytotoxic T Lymphocyte-mediated Apoptosis of Target Cells,Death Receptor Signaling,Docosahexaenoic Acid (DHA) Signaling,Granzyme B Signaling,Induction of Apoptosis by HIV1,Molecular Mechanisms of Cancer,Myc Mediated Apoptosis Signaling,Retinoic acid Mediated Apoptosis Signaling,Role of PKR in I…
2	mmu-miR-224	miR-224-5p (miRNAs w/seed AAGUCAC)	2.74E-01	Moderate (predicted)	BMPR1B	BMP signaling pathway,Cardiomyocyte Differentiation via BMP Receptors,Factors Promoting Cardiogenesis in Vertebrates,Molecular Mechanisms of Cancer,NF-κB Signaling,PTEN Signaling,Role of NANOG in Mammalian Embryonic Stem Cell Pluripotency,STAT3 Pathway,TGF-β Signaling
2	mmu-miR-224	miR-224-5p (miRNAs w/seed AAGUCAC)	2.74E-01	Moderate (predicted)	BRCA1	ATM Signaling,Cell Cycle: G2/M DNA Damage Checkpoint Regulation,DNA damage-induced 14-3-3σ Signaling,DNA Double-Strand Break Repair by Homologous Recombination,GADD45 Signaling,Hereditary Breast Cancer Signaling,Molecular Mechanisms of Cancer,Ovarian Cancer Signaling,p53 Signaling,Protein Ubiquitination Pathway,Role of BRCA1 in DNA Damage Response,Role of CHK Proteins in Cell Cycle Checkpoint Con…
2	mmu-miR-224	miR-224-5p (miRNAs w/seed AAGUCAC)	2.74E-01	Moderate (predicted)	BTRC	Cell Cycle: G1/S Checkpoint Regulation,Cell Cycle: G2/M DNA Damage Checkpoint Regulation,Cyclins and Cell Cycle Regulation,HIPPO signaling,NF-κB Signaling,Protein Ubiquitination Pathway,Wnt/β-catenin Signaling
2	mmu-miR-224	miR-224-5p (miRNAs w/seed AAGUCAC)	2.74E-01	Moderate (predicted)	CASP7	Amyotrophic Lateral Sclerosis Signaling,Apoptosis Signaling,Cytotoxic T Lymphocyte-mediated Apoptosis of Target Cells,Death Receptor Signaling,Endoplasmic Reticulum Stress Pathway,Endothelin-1 Signaling,Huntington's Disease Signaling,Molecular Mechanisms of Cancer,PEDF Signaling,Sphingosine-1-phosphate Signaling,TNFR1 Signaling,Tumoricidal Function of Hepatic Natural Killer Cells,TWEAK Signaling
2	mmu-miR-224	miR-224-5p (miRNAs w/seed AAGUCAC)	2.74E-01	High (predicted)	CAST	Regulation of Cellular Mechanics by Calpain Protease
2	mmu-miR-224	miR-224-5p (miRNAs w/seed AAGUCAC)	2.74E-01	High (predicted)	CBL	14-3-3-mediated Signaling,Clathrin-mediated Endocytosis Signaling,Ephrin B Signaling,Erythropoietin Signaling,Fcγ Receptor-mediated Phagocytosis in Macrophages and Monocytes,FLT3 Signaling in Hematopoietic Progenitor Cells,Insulin Receptor Signaling,Molecular Mechanisms of Cancer,PI3K Signaling in B Lymphocytes,Protein Ubiquitination Pathway,PTEN Signaling,RANK Signaling in Osteoclasts,Role of Os…
2	mmu-miR-224	miR-224-5p (miRNAs w/seed AAGUCAC)	2.74E-01	High (predicted)	CBX5	ATM Signaling
2	mmu-miR-224	miR-224-5p (miRNAs w/seed AAGUCAC)	2.74E-01	Moderate (predicted)	CDC27	Mitotic Roles of Polo-Like Kinase,Protein Kinase A Signaling
2	mmu-miR-224	miR-224-5p (miRNAs w/seed AAGUCAC)	2.74E-01	Moderate (predicted)	CDKN1A	Antiproliferative Role of Somatostatin Receptor 2,Aryl Hydrocarbon Receptor Signaling,ATM Signaling,Bladder Cancer Signaling,Breast Cancer Regulation by Stathmin1,Cell Cycle: G1/S Checkpoint Regulation,Cell Cycle: G2/M DNA Damage Checkpoint Regulation,Chronic Myeloid Leukemia Signaling,Cyclins and Cell Cycle Regulation,Estrogen-mediated S-phase Entry,GADD45 Signaling,Glioblastoma Multiforme Signa…
2	mmu-miR-224	miR-224-5p (miRNAs w/seed AAGUCAC)	2.74E-01	Moderate (predicted)	CHRNB1	AMPK Signaling,Calcium Signaling,eNOS Signaling
2	mmu-miR-224	miR-224-5p (miRNAs w/seed AAGUCAC)	2.74E-01	High (predicted)	CPSF6	Cleavage and Polyadenylation of Pre-mRNA,Tight Junction Signaling
2	mmu-miR-224	miR-224-5p (miRNAs w/seed AAGUCAC)	2.74E-01	High (predicted)	CRKL	Actin Cytoskeleton Signaling,Axonal Guidance Signaling,Chronic Myeloid Leukemia Signaling,Ephrin Receptor Signaling,ERK/MAPK Signaling,FGF Signaling,HGF Signaling,IL-3 Signaling,Insulin Receptor Signaling,Integrin Signaling,Leukocyte Extravasation Signaling,Neuregulin Signaling,PDGF Signaling,Reelin Signaling in Neurons,Role of PI3K/AKT Signaling in the Pathogenesis of Influenza,SAPK/JNK Signaling
2	mmu-miR-224	miR-224-5p (miRNAs w/seed AAGUCAC)	2.74E-01	High (predicted)	CSTF2	Cleavage and Polyadenylation of Pre-mRNA,Tight Junction Signaling
2	mmu-miR-224	miR-224-5p (miRNAs w/seed AAGUCAC)	2.74E-01	Moderate (predicted)	DIAPH3	Actin Cytoskeleton Signaling,Cdc42 Signaling,Signaling by Rho Family GTPases
2	mmu-miR-224	miR-224-5p (miRNAs w/seed AAGUCAC)	2.74E-01	Moderate (predicted)	DKK2	Role of Macrophages, Fibroblasts and Endothelial Cells in Rheumatoid Arthritis,Role of Osteoblasts, Osteoclasts and Chondrocytes in Rheumatoid Arthritis,Wnt/β-catenin Signaling
2	mmu-miR-224	miR-224-5p (miRNAs w/seed AAGUCAC)	2.74E-01	High (predicted)	DNM1	Clathrin-mediated Endocytosis Signaling,GABA Receptor Signaling,GNRH Signaling,Huntington's Disease Signaling,Remodeling of Epithelial Adherens Junctions,Virus Entry via Endocytic Pathways
2	mmu-miR-224	miR-224-5p (miRNAs w/seed AAGUCAC)	2.74E-01	High (predicted)	DPYSL2	Axonal Guidance Signaling,Semaphorin Signaling in Neurons,Thymine Degradation,Uracil Degradation II (Reductive)
2	mmu-miR-224	miR-224-5p (miRNAs w/seed AAGUCAC)	2.74E-01	High (predicted)	DPYSL5	Axonal Guidance Signaling,Semaphorin Signaling in Neurons
2	mmu-miR-224	miR-224-5p (miRNAs w/seed AAGUCAC)	2.74E-01	High (predicted)	EFNA3	Axonal Guidance Signaling,Ephrin A Signaling,Ephrin Receptor Signaling
2	mmu-miR-224	miR-224-5p (miRNAs w/seed AAGUCAC)	2.74E-01	High (predicted)	EIF2AK3	EIF2 Signaling,Endoplasmic Reticulum Stress Pathway,NRF2-mediated Oxidative Stress Response,Unfolded protein response,Xenobiotic Metabolism Signaling
2	mmu-miR-224	miR-224-5p (miRNAs w/seed AAGUCAC)	2.74E-01	Moderate (predicted)	EIF3E	EIF2 Signaling,mTOR Signaling,Regulation of eIF4 and p70S6K Signaling
2	mmu-miR-224	miR-224-5p (miRNAs w/seed AAGUCAC)	2.74E-01	Moderate (predicted)	EIF4E	Axonal Guidance Signaling,Cardiac Hypertrophy Signaling,EIF2 Signaling,ERK/MAPK Signaling,FLT3 Signaling in Hematopoietic Progenitor Cells,Insulin Receptor Signaling,mTOR Signaling,PI3K/AKT Signaling,Regulation of eIF4 and p70S6K Signaling,Role of Tissue Factor in Cancer,UVB-Induced MAPK Signaling
2	mmu-miR-224	miR-224-5p (miRNAs w/seed AAGUCAC)	2.74E-01	High (predicted)	EIF5	EIF2 Signaling
2	mmu-miR-224	miR-224-5p (miRNAs w/seed AAGUCAC)	2.74E-01	High (predicted)	ENAH	Netrin Signaling
2	mmu-miR-224	miR-224-5p (miRNAs w/seed AAGUCAC)	2.74E-01	High (predicted)	EPHB2	Axonal Guidance Signaling,Clathrin-mediated Endocytosis Signaling,Ephrin B Signaling,Ephrin Receptor Signaling
2	mmu-miR-224	miR-224-5p (miRNAs w/seed AAGUCAC)	2.74E-01	High (predicted)	ESX1	Transcriptional Regulatory Network in Embryonic Stem Cells
2	mmu-miR-224	miR-224-5p (miRNAs w/seed AAGUCAC)	2.74E-01	High (predicted)	EXOC5	Cdc42 Signaling
2	mmu-miR-224	miR-224-5p (miRNAs w/seed AAGUCAC)	2.74E-01	Moderate (predicted)	F2RL1	Gα12/13 Signaling,p70S6K Signaling,Role of Macrophages, Fibroblasts and Endothelial Cells in Rheumatoid Arthritis,Role of Tissue Factor in Cancer
2	mmu-miR-224	miR-224-5p (miRNAs w/seed AAGUCAC)	2.74E-01	High (predicted)	FGF14	Actin Cytoskeleton Signaling,Bladder Cancer Signaling,Clathrin-mediated Endocytosis Signaling,FGF Signaling,Regulation of the Epithelial-Mesenchymal Transition Pathway
2	mmu-miR-224	miR-224-5p (miRNAs w/seed AAGUCAC)	2.74E-01	High (predicted)	FOSB	CDK5 Signaling
2	mmu-miR-224	miR-224-5p (miRNAs w/seed AAGUCAC)	2.74E-01	High (predicted)	FZD5	Adipogenesis pathway,Axonal Guidance Signaling,Basal Cell Carcinoma Signaling,Colorectal Cancer Metastasis Signaling,Factors Promoting Cardiogenesis in Vertebrates,Glioblastoma Multiforme Signaling,Human Embryonic Stem Cell Pluripotency,Molecular Mechanisms of Cancer,Mouse Embryonic Stem Cell Pluripotency,Ovarian Cancer Signaling,PCP pathway,Regulation of the Epithelial-Mesenchymal Transition Pat…
2	mmu-miR-224	miR-224-5p (miRNAs w/seed AAGUCAC)	2.74E-01	High (predicted)	GFRA3	GDNF Family Ligand-Receptor Interactions
2	mmu-miR-224	miR-224-5p (miRNAs w/seed AAGUCAC)	2.74E-01	High (predicted)	GNAI3	Agranulocyte Adhesion and Diapedesis,Androgen Signaling,Axonal Guidance Signaling,Breast Cancer Regulation by Stathmin1,cAMP-mediated signaling,Cardiac Hypertrophy Signaling,CCR3 Signaling in Eosinophils,CCR5 Signaling in Macrophages,Chemokine Signaling,Corticotropin Releasing Hormone Signaling,CREB Signaling in Neurons,CXCR4 Signaling,Dopamine-DARPP32 Feedback in cAMP Signaling,Endothelin-1 Sign…
2	mmu-miR-224	miR-224-5p (miRNAs w/seed AAGUCAC)	2.74E-01	Moderate (predicted)	GNAO1	Androgen Signaling,Axonal Guidance Signaling,cAMP-mediated signaling,Cardiac Hypertrophy Signaling,Corticotropin Releasing Hormone Signaling,CREB Signaling in Neurons,CXCR4 Signaling,Endothelin-1 Signaling,Ephrin B Signaling,Ephrin Receptor Signaling,G Beta Gamma Signaling,G-Protein Coupled Receptor Signaling,IL-1 Signaling,Melatonin Signaling,Molecular Mechanisms of Cancer,Relaxin Signaling,RhoG…
2	mmu-miR-224	miR-224-5p (miRNAs w/seed AAGUCAC)	2.74E-01	Moderate (predicted)	GNG13	Androgen Signaling,Antiproliferative Role of Somatostatin Receptor 2,Axonal Guidance Signaling,Breast Cancer Regulation by Stathmin1,Cardiac Hypertrophy Signaling,Cardiac β-adrenergic Signaling,CCR3 Signaling in Eosinophils,CCR5 Signaling in Macrophages,Colorectal Cancer Metastasis Signaling,CREB Signaling in Neurons,CXCR4 Signaling,Ephrin B Signaling,Ephrin Receptor Signaling,fMLP Signaling in N…
2	mmu-miR-224	miR-224-5p (miRNAs w/seed AAGUCAC)	2.74E-01	High (predicted)	GREM1	BMP signaling pathway
2	mmu-miR-224	miR-224-5p (miRNAs w/seed AAGUCAC)	2.74E-01	High (predicted)	GRIA4	Amyotrophic Lateral Sclerosis Signaling,Calcium Signaling,CREB Signaling in Neurons,Glutamate Receptor Signaling,Neuropathic Pain Signaling In Dorsal Horn Neurons,Synaptic Long Term Depression,Synaptic Long Term Potentiation
2	mmu-miR-224	miR-224-5p (miRNAs w/seed AAGUCAC)	2.74E-01	High (predicted)	GSK3B	14-3-3-mediated Signaling,Amyloid Processing,Axonal Guidance Signaling,B Cell Receptor Signaling,Basal Cell Carcinoma Signaling,Cardiac Hypertrophy Signaling,Cdc42 Signaling,Cell Cycle: G1/S Checkpoint Regulation,Colorectal Cancer Metastasis Signaling,Cyclins and Cell Cycle Regulation,Docosahexaenoic Acid (DHA) Signaling,EIF2 Signaling,Endometrial Cancer Signaling,ErbB Signaling,ErbB2-ErbB3 Signa…
2	mmu-miR-224	miR-224-5p (miRNAs w/seed AAGUCAC)	2.74E-01	Moderate (predicted)	H2BFM	14-3-3-mediated Signaling,B Cell Receptor Signaling,Docosahexaenoic Acid (DHA) Signaling,ErbB2-ErbB3 Signaling,HER-2 Signaling in Breast Cancer,Human Embryonic Stem Cell Pluripotency,ILK Signaling,Insulin Receptor Signaling,Molecular Mechanisms of Cancer,PI3K/AKT Signaling,Protein Kinase A Signaling,PTEN Signaling,Role of NFAT in Regulation of the Immune Response,Sertoli Cell-Sertoli Cell Junctio…
2	mmu-miR-224	miR-224-5p (miRNAs w/seed AAGUCAC)	2.74E-01	High (predicted)	HES5	Notch Signaling
2	mmu-miR-224	miR-224-5p (miRNAs w/seed AAGUCAC)	2.74E-01	Moderate (predicted)	HMGCR	AMPK Signaling,LXR/RXR Activation,Mevalonate Pathway I,Superpathway of Cholesterol Biosynthesis,Superpathway of Geranylgeranyldiphosphate Biosynthesis I (via Mevalonate)
2	mmu-miR-224	miR-224-5p (miRNAs w/seed AAGUCAC)	2.74E-01	Moderate (predicted)	HUS1	DNA damage-induced 14-3-3σ Signaling,Role of CHK Proteins in Cell Cycle Checkpoint Control
2	mmu-miR-224	miR-224-5p (miRNAs w/seed AAGUCAC)	2.74E-01	High (predicted)	ID3	Mouse Embryonic Stem Cell Pluripotency
2	mmu-miR-224	miR-224-5p (miRNAs w/seed AAGUCAC)	2.74E-01	Moderate (predicted)	IFNGR1	Colorectal Cancer Metastasis Signaling,Hepatic Fibrosis / Hepatic Stellate Cell Activation,HMGB1 Signaling,IL-12 Signaling and Production in Macrophages,iNOS Signaling,Interferon Signaling,Production of Nitric Oxide and Reactive Oxygen Species in Macrophages,Role of JAK1, JAK2 and TYK2 in Interferon Signaling,T Helper Cell Differentiation,Type I Diabetes Mellitus Signaling
2	mmu-miR-224	miR-224-5p (miRNAs w/seed AAGUCAC)	2.74E-01	Moderate (predicted)	IGF2R	Glioma Signaling,NF-κB Signaling,PTEN Signaling,STAT3 Pathway
2	mmu-miR-224	miR-224-5p (miRNAs w/seed AAGUCAC)	2.74E-01	Moderate (predicted)	IGFBP3	Growth Hormone Signaling,Hepatic Fibrosis / Hepatic Stellate Cell Activation,IGF-1 Signaling,RAR Activation,VDR/RXR Activation
2	mmu-miR-224	miR-224-5p (miRNAs w/seed AAGUCAC)	2.74E-01	Moderate (predicted)	IGSF5	Sertoli Cell-Sertoli Cell Junction Signaling,Tight Junction Signaling
2	mmu-miR-224	miR-224-5p (miRNAs w/seed AAGUCAC)	2.74E-01	Experimentally Observed	IL11	Hematopoiesis from Pluripotent Stem Cells,Hepatic Cholestasis,HMGB1 Signaling,Role of IL-17F in Allergic Inflammatory Airway Diseases,Role of NFAT in Cardiac Hypertrophy,Role of Osteoblasts, Osteoclasts and Chondrocytes in Rheumatoid Arthritis,Role of Pattern Recognition Receptors in Recognition of Bacteria and Viruses
2	mmu-miR-224	miR-224-5p (miRNAs w/seed AAGUCAC)	2.74E-01	High (predicted)	IL1RN	Acute Phase Response Signaling,Agranulocyte Adhesion and Diapedesis,Altered T Cell and B Cell Signaling in Rheumatoid Arthritis,Atherosclerosis Signaling,Cholecystokinin/Gastrin-mediated Signaling,Communication between Innate and Adaptive Immune Cells,Dendritic Cell Maturation,FXR/RXR Activation,Glucocorticoid Receptor Signaling,Graft-versus-Host Disease Signaling,Granulocyte Adhesion and Diapede…
2	mmu-miR-224	miR-224-5p (miRNAs w/seed AAGUCAC)	2.74E-01	Moderate (predicted)	INPP5F	1D-myo-inositol Hexakisphosphate Biosynthesis II (Mammalian),3-phosphoinositide Degradation,B Cell Receptor Signaling,D-myo-inositol (1,3,4)-trisphosphate Biosynthesis,D-myo-inositol (1,4,5)-trisphosphate Degradation,Fc Epsilon RI Signaling,IL-4 Signaling,Insulin Receptor Signaling,Natural Killer Cell Signaling,PDGF Signaling,PI3K/AKT Signaling,PTEN Signaling,Superpathway of D-myo-inositol (1,4,5…
2	mmu-miR-224	miR-224-5p (miRNAs w/seed AAGUCAC)	2.74E-01	High (predicted)	IRS2	AMPK Signaling,GDNF Family Ligand-Receptor Interactions,IGF-1 Signaling,IL-9 Signaling,ILK Signaling,Insulin Receptor Signaling,PI3K Signaling in B Lymphocytes,Role of JAK1 and JAK3 in γc Cytokine Signaling,Role of JAK2 in Hormone-like Cytokine Signaling,Thrombopoietin Signaling,Type II Diabetes Mellitus Signaling
2	mmu-miR-224	miR-224-5p (miRNAs w/seed AAGUCAC)	2.74E-01	Moderate (predicted)	ITGAM	Caveolar-mediated Endocytosis Signaling,Complement System,Granulocyte Adhesion and Diapedesis,IL-8 Signaling,Integrin Signaling,Leukocyte Extravasation Signaling,MSP-RON Signaling Pathway,Paxillin Signaling
2	mmu-miR-224	miR-224-5p (miRNAs w/seed AAGUCAC)	2.74E-01	Moderate (predicted)	ITPR1	Aldosterone Signaling in Epithelial Cells,Breast Cancer Regulation by Stathmin1,Calcium Signaling,Calcium-induced T Lymphocyte Apoptosis,CCR3 Signaling in Eosinophils,CD28 Signaling in T Helper Cells,Cellular Effects of Sildenafil (Viagra),Cholecystokinin/Gastrin-mediated Signaling,Corticotropin Releasing Hormone Signaling,CREB Signaling in Neurons,CXCR4 Signaling,Dopamine-DARPP32 Feedback in cAM…
2	mmu-miR-224	miR-224-5p (miRNAs w/seed AAGUCAC)	2.74E-01	High (predicted)	ITSN1	Axonal Guidance Signaling,Caveolar-mediated Endocytosis Signaling,Ephrin B Signaling,Ephrin Receptor Signaling,Virus Entry via Endocytic Pathways
2	mmu-miR-224	miR-224-5p (miRNAs w/seed AAGUCAC)	2.74E-01	High (predicted)	KAT6A	HMGB1 Signaling,Transcriptional Regulatory Network in Embryonic Stem Cells
2	mmu-miR-224	miR-224-5p (miRNAs w/seed AAGUCAC)	2.74E-01	High (predicted)	KIF23	Mitotic Roles of Polo-Like Kinase
2	mmu-miR-224	miR-224-5p (miRNAs w/seed AAGUCAC)	2.74E-01	High (predicted)	KPNA4	RAN Signaling
2	mmu-miR-224	miR-224-5p (miRNAs w/seed AAGUCAC)	2.74E-01	High (predicted)	KPNA6	RAN Signaling
2	mmu-miR-224	miR-224-5p (miRNAs w/seed AAGUCAC)	2.74E-01	High (predicted)	L1CAM	Axonal Guidance Signaling,Transcriptional Regulatory Network in Embryonic Stem Cells
2	mmu-miR-224	miR-224-5p (miRNAs w/seed AAGUCAC)	2.74E-01	Moderate (predicted)	MAP4K4	Apoptosis Signaling,Death Receptor Signaling,Ephrin Receptor Signaling,IL-10 Signaling,IL-6 Signaling,IL-8 Signaling,NF-κB Signaling,PPAR Signaling,PPARα/RXRα Activation,SAPK/JNK Signaling,Toll-like Receptor Signaling
2	mmu-miR-224	miR-224-5p (miRNAs w/seed AAGUCAC)	2.74E-01	High (predicted)	MAPK14	4-1BB Signaling in T Lymphocytes,Acute Phase Response Signaling,AMPK Signaling,Amyloid Processing,Antioxidant Action of Vitamin C,April Mediated Signaling,ATM Signaling,B Cell Activating Factor Signaling,B Cell Receptor Signaling,BMP signaling pathway,Cardiac Hypertrophy Signaling,CCR3 Signaling in Eosinophils,CCR5 Signaling in Macrophages,CD40 Signaling,Cdc42 Signaling,CDK5 Signaling,Chemokine S…
2	mmu-miR-224	miR-224-5p (miRNAs w/seed AAGUCAC)	2.74E-01	High (predicted)	MBD2	DNA Methylation and Transcriptional Repression Signaling
2	mmu-miR-224	miR-224-5p (miRNAs w/seed AAGUCAC)	2.74E-01	High (predicted)	NAPB	Huntington's Disease Signaling,phagosome maturation,Tight Junction Signaling
2	mmu-miR-224	miR-224-5p (miRNAs w/seed AAGUCAC)	2.74E-01	Moderate (predicted)	NEDD4	Aldosterone Signaling in Epithelial Cells,IGF-1 Signaling,Mechanisms of Viral Exit from Host Cells,Protein Ubiquitination Pathway,RhoA Signaling,Signaling by Rho Family GTPases
2	mmu-miR-224	miR-224-5p (miRNAs w/seed AAGUCAC)	2.74E-01	High (predicted)	NFIA	Aryl Hydrocarbon Receptor Signaling
2	mmu-miR-224	miR-224-5p (miRNAs w/seed AAGUCAC)	2.74E-01	High (predicted)	NFIB	Aryl Hydrocarbon Receptor Signaling
2	mmu-miR-224	miR-224-5p (miRNAs w/seed AAGUCAC)	2.74E-01	Moderate (predicted)	NPR1	Antiproliferative Role of Somatostatin Receptor 2,Corticotropin Releasing Hormone Signaling,Gap Junction Signaling,Relaxin Signaling,Sperm Motility,Synaptic Long Term Depression
2	mmu-miR-224	miR-224-5p (miRNAs w/seed AAGUCAC)	2.74E-01	High (predicted)	NR4A1	Calcium-induced T Lymphocyte Apoptosis,Corticotropin Releasing Hormone Signaling,Nur77 Signaling in T Lymphocytes
2	mmu-miR-224	miR-224-5p (miRNAs w/seed AAGUCAC)	2.74E-01	High (predicted)	NRP2	Axonal Guidance Signaling,RhoA Signaling,VEGF Family Ligand-Receptor Interactions
2	mmu-miR-224	miR-224-5p (miRNAs w/seed AAGUCAC)	2.74E-01	High (predicted)	NSMAF	Ceramide Signaling,Type II Diabetes Mellitus Signaling
2	mmu-miR-224	miR-224-5p (miRNAs w/seed AAGUCAC)	2.74E-01	High (predicted)	OCLN	Sertoli Cell-Sertoli Cell Junction Signaling,Tight Junction Signaling
2	mmu-miR-224	miR-224-5p (miRNAs w/seed AAGUCAC)	2.74E-01	High (predicted)	ORC4	Cell Cycle Control of Chromosomal Replication
2	mmu-miR-224	miR-224-5p (miRNAs w/seed AAGUCAC)	2.74E-01	Moderate (predicted)	PAFAH1B2	Reelin Signaling in Neurons
2	mmu-miR-224	miR-224-5p (miRNAs w/seed AAGUCAC)	2.74E-01	High (predicted)	PAPOLA	Cleavage and Polyadenylation of Pre-mRNA
2	mmu-miR-224	miR-224-5p (miRNAs w/seed AAGUCAC)	2.74E-01	High (predicted)	PDE8A	cAMP-mediated signaling,Cardiac β-adrenergic Signaling,G-Protein Coupled Receptor Signaling,Gustation Pathway,Protein Kinase A Signaling,Relaxin Signaling,tRNA Splicing
2	mmu-miR-224	miR-224-5p (miRNAs w/seed AAGUCAC)	2.74E-01	Moderate (predicted)	PDGFRA	Glioblastoma Multiforme Signaling,Glioma Signaling,Hepatic Fibrosis / Hepatic Stellate Cell Activation,Human Embryonic Stem Cell Pluripotency,NF-κB Signaling,PAK Signaling,PDGF Signaling,PPAR Signaling,PTEN Signaling,Sphingosine-1-phosphate Signaling,STAT3 Pathway
2	mmu-miR-224	miR-224-5p (miRNAs w/seed AAGUCAC)	2.74E-01	Moderate (predicted)	PFKFB2	AMPK Signaling
2	mmu-miR-224	miR-224-5p (miRNAs w/seed AAGUCAC)	2.74E-01	High (predicted)	PFKFB3	AMPK Signaling
2	mmu-miR-224	miR-224-5p (miRNAs w/seed AAGUCAC)	2.74E-01	Moderate (predicted)	PIK3C2A	14-3-3-mediated Signaling,3-phosphoinositide Biosynthesis,Actin Cytoskeleton Signaling,Acute Myeloid Leukemia Signaling,Aldosterone Signaling in Epithelial Cells,AMPK Signaling,Amyotrophic Lateral Sclerosis Signaling,Angiopoietin Signaling,Antiproliferative Role of Somatostatin Receptor 2,Axonal Guidance Signaling,B Cell Receptor Signaling,Breast Cancer Regulation by Stathmin1,Cardiac Hypertrophy…
2	mmu-miR-224	miR-224-5p (miRNAs w/seed AAGUCAC)	2.74E-01	High (predicted)	PIK3R3	14-3-3-mediated Signaling,3-phosphoinositide Biosynthesis,Actin Cytoskeleton Signaling,Acute Myeloid Leukemia Signaling,Acute Phase Response Signaling,Aldosterone Signaling in Epithelial Cells,AMPK Signaling,Amyotrophic Lateral Sclerosis Signaling,Angiopoietin Signaling,Antiproliferative Role of Somatostatin Receptor 2,Axonal Guidance Signaling,B Cell Receptor Signaling,Breast Cancer Regulation b…
2	mmu-miR-224	miR-224-5p (miRNAs w/seed AAGUCAC)	2.74E-01	High (predicted)	PIP4K2B	3-phosphoinositide Biosynthesis,Actin Cytoskeleton Signaling,Aldosterone Signaling in Epithelial Cells,D-myo-inositol (1,4,5)-Trisphosphate Biosynthesis,Rac Signaling,Regulation of Actin-based Motility by Rho,RhoA Signaling,RhoGDI Signaling,Signaling by Rho Family GTPases,Superpathway of Inositol Phosphate Compounds
2	mmu-miR-224	miR-224-5p (miRNAs w/seed AAGUCAC)	2.74E-01	Moderate (predicted)	PLCD3	14-3-3-mediated Signaling,Aldosterone Signaling in Epithelial Cells,Antioxidant Action of Vitamin C,Axonal Guidance Signaling,Cardiac Hypertrophy Signaling,Cellular Effects of Sildenafil (Viagra),CREB Signaling in Neurons,D-myo-inositol (1,4,5)-Trisphosphate Biosynthesis,D-myo-inositol-5-phosphate Metabolism,Dendritic Cell Maturation,Dopamine-DARPP32 Feedback in cAMP Signaling,Endothelin-1 Signal…
2	mmu-miR-224	miR-224-5p (miRNAs w/seed AAGUCAC)	2.74E-01	Moderate (predicted)	POLR2K	Androgen Signaling,Assembly of RNA Polymerase II Complex,CREB Signaling in Neurons,Estrogen Receptor Signaling,Glucocorticoid Receptor Signaling,Hereditary Breast Cancer Signaling,Huntington's Disease Signaling,Nucleotide Excision Repair Pathway
2	mmu-miR-224	miR-224-5p (miRNAs w/seed AAGUCAC)	2.74E-01	High (predicted)	PPAP2B	Germ Cell-Sertoli Cell Junction Signaling,ILK Signaling,Sertoli Cell-Sertoli Cell Junction Signaling,Triacylglycerol Biosynthesis
2	mmu-miR-224	miR-224-5p (miRNAs w/seed AAGUCAC)	2.74E-01	High (predicted)	PPAT	5-aminoimidazole Ribonucleotide Biosynthesis I,AMPK Signaling,Purine Nucleotides De Novo Biosynthesis II
2	mmu-miR-224	miR-224-5p (miRNAs w/seed AAGUCAC)	2.74E-01	Moderate (predicted)	PPP1R3C	Breast Cancer Regulation by Stathmin1,Cardiac β-adrenergic Signaling,CDK5 Signaling,Dopamine Receptor Signaling,Dopamine-DARPP32 Feedback in cAMP Signaling,ERK/MAPK Signaling,HIPPO signaling,Insulin Receptor Signaling,Production of Nitric Oxide and Reactive Oxygen Species in Macrophages,Protein Kinase A Signaling,Synaptic Long Term Potentiation
2	mmu-miR-224	miR-224-5p (miRNAs w/seed AAGUCAC)	2.74E-01	High (predicted)	PPP2R1B	AMPK Signaling,Breast Cancer Regulation by Stathmin1,Cardiac β-adrenergic Signaling,CDK5 Signaling,Cell Cycle Regulation by BTG Family Proteins,Ceramide Signaling,CTLA4 Signaling in Cytotoxic T Lymphocytes,Cyclins and Cell Cycle Regulation,Dopamine Receptor Signaling,Dopamine-DARPP32 Feedback in cAMP Signaling,ERK/MAPK Signaling,HIPPO signaling,ILK Signaling,Mitotic Roles of Polo-Like Kinase,mTOR…
2	mmu-miR-224	miR-224-5p (miRNAs w/seed AAGUCAC)	2.74E-01	Moderate (predicted)	PRC1	Mitotic Roles of Polo-Like Kinase
2	mmu-miR-224	miR-224-5p (miRNAs w/seed AAGUCAC)	2.74E-01	Moderate (predicted)	PRKAB1	AMPK Signaling,eNOS Signaling,Glucocorticoid Receptor Signaling,mTOR Signaling,PPARα/RXRα Activation,Type II Diabetes Mellitus Signaling
2	mmu-miR-224	miR-224-5p (miRNAs w/seed AAGUCAC)	2.74E-01	High (predicted)	PRKCQ	14-3-3-mediated Signaling,Aldosterone Signaling in Epithelial Cells,Androgen Signaling,Apoptosis Signaling,Axonal Guidance Signaling,B Cell Receptor Signaling,Breast Cancer Regulation by Stathmin1,Calcium-induced T Lymphocyte Apoptosis,CCR3 Signaling in Eosinophils,CCR5 Signaling in Macrophages,CD28 Signaling in T Helper Cells,Cholecystokinin/Gastrin-mediated Signaling,Corticotropin Releasing Hor…
2	mmu-miR-224	miR-224-5p (miRNAs w/seed AAGUCAC)	2.74E-01	High (predicted)	RALA	Cdc42 Signaling,Gαi Signaling,Integrin Signaling,Molecular Mechanisms of Cancer,Pancreatic Adenocarcinoma Signaling,Phospholipase C Signaling,Remodeling of Epithelial Adherens Junctions
2	mmu-miR-224	miR-224-5p (miRNAs w/seed AAGUCAC)	2.74E-01	High (predicted)	RELN	Reelin Signaling in Neurons
2	mmu-miR-224	miR-224-5p (miRNAs w/seed AAGUCAC)	2.74E-01	Moderate (predicted)	RIF1	Role of NANOG in Mammalian Embryonic Stem Cell Pluripotency,Transcriptional Regulatory Network in Embryonic Stem Cells
2	mmu-miR-224	miR-224-5p (miRNAs w/seed AAGUCAC)	2.74E-01	High (predicted)	RPS6KA3	CNTF Signaling,ERK5 Signaling,FLT3 Signaling in Hematopoietic Progenitor Cells,Growth Hormone Signaling,Melanocyte Development and Pigmentation Signaling,mTOR Signaling,NGF Signaling,p38 MAPK Signaling,Phospholipase C Signaling,Role of IL-17F in Allergic Inflammatory Airway Diseases,Role of Tissue Factor in Cancer,UVA-Induced MAPK Signaling,UVB-Induced MAPK Signaling
2	mmu-miR-224	miR-224-5p (miRNAs w/seed AAGUCAC)	2.74E-01	High (predicted)	SDC4	Agranulocyte Adhesion and Diapedesis,Granulocyte Adhesion and Diapedesis,PCP pathway
2	mmu-miR-224	miR-224-5p (miRNAs w/seed AAGUCAC)	2.74E-01	Moderate (predicted)	SEMA3C	Axonal Guidance Signaling
2	mmu-miR-224	miR-224-5p (miRNAs w/seed AAGUCAC)	2.74E-01	High (predicted)	SEMA4D	Axonal Guidance Signaling,Semaphorin Signaling in Neurons
2	mmu-miR-224	miR-224-5p (miRNAs w/seed AAGUCAC)	2.74E-01	High (predicted)	SERPINE1	Acute Phase Response Signaling,Coagulation System,Glucocorticoid Receptor Signaling,Hepatic Fibrosis / Hepatic Stellate Cell Activation,HMGB1 Signaling,TGF-β Signaling
2	mmu-miR-224	miR-224-5p (miRNAs w/seed AAGUCAC)	2.74E-01	High (predicted)	SFRP2	Role of Macrophages, Fibroblasts and Endothelial Cells in Rheumatoid Arthritis,Role of Osteoblasts, Osteoclasts and Chondrocytes in Rheumatoid Arthritis,Wnt/β-catenin Signaling
2	mmu-miR-224	miR-224-5p (miRNAs w/seed AAGUCAC)	2.74E-01	High (predicted)	SH3KBP1	Clathrin-mediated Endocytosis Signaling
2	mmu-miR-224	miR-224-5p (miRNAs w/seed AAGUCAC)	2.74E-01	High (predicted)	SHC3	Endothelin-1 Signaling,Renin-Angiotensin Signaling
2	mmu-miR-224	miR-224-5p (miRNAs w/seed AAGUCAC)	2.74E-01	High (predicted)	SLC12A2	Aldosterone Signaling in Epithelial Cells,Sperm Motility
2	mmu-miR-224	miR-224-5p (miRNAs w/seed AAGUCAC)	2.74E-01	Moderate (predicted)	SLC25A3	Induction of Apoptosis by HIV1
2	mmu-miR-224	miR-224-5p (miRNAs w/seed AAGUCAC)	2.74E-01	High (predicted)	SMAD4	Antiproliferative Role of TOB in T Cell Signaling,BMP signaling pathway,Cardiomyocyte Differentiation via BMP Receptors,Cell Cycle: G1/S Checkpoint Regulation,Chronic Myeloid Leukemia Signaling,Colorectal Cancer Metastasis Signaling,Factors Promoting Cardiogenesis in Vertebrates,Glucocorticoid Receptor Signaling,Hepatic Fibrosis / Hepatic Stellate Cell Activation,HIPPO signaling,Human Embryonic S…
2	mmu-miR-224	miR-224-5p (miRNAs w/seed AAGUCAC)	2.74E-01	High (predicted)	SMAD5	Adipogenesis pathway,BMP signaling pathway,Factors Promoting Cardiogenesis in Vertebrates,HIPPO signaling,Human Embryonic Stem Cell Pluripotency,Molecular Mechanisms of Cancer,Mouse Embryonic Stem Cell Pluripotency,RAR Activation,Role of NANOG in Mammalian Embryonic Stem Cell Pluripotency,Role of Osteoblasts, Osteoclasts and Chondrocytes in Rheumatoid Arthritis,TGF-β Signaling
2	mmu-miR-224	miR-224-5p (miRNAs w/seed AAGUCAC)	2.74E-01	Moderate (predicted)	SRGAP1	Axonal Guidance Signaling
2	mmu-miR-224	miR-224-5p (miRNAs w/seed AAGUCAC)	2.74E-01	Moderate (predicted)	SSH2	Actin Cytoskeleton Signaling
2	mmu-miR-224	miR-224-5p (miRNAs w/seed AAGUCAC)	2.74E-01	High (predicted)	SUFU	Axonal Guidance Signaling,Basal Cell Carcinoma Signaling,Molecular Mechanisms of Cancer,Sonic Hedgehog Signaling
2	mmu-miR-224	miR-224-5p (miRNAs w/seed AAGUCAC)	2.74E-01	Moderate (predicted)	TANK	Activation of IRF by Cytosolic Pattern Recognition Receptors,CD40 Signaling,Death Receptor Signaling,NF-κB Signaling,Role of RIG1-like Receptors in Antiviral Innate Immunity,TNFR1 Signaling,TNFR2 Signaling
2	mmu-miR-224	miR-224-5p (miRNAs w/seed AAGUCAC)	2.74E-01	High (predicted)	TBX5	Factors Promoting Cardiogenesis in Vertebrates
2	mmu-miR-224	miR-224-5p (miRNAs w/seed AAGUCAC)	2.74E-01	Moderate (predicted)	TDP1	ATM Signaling
2	mmu-miR-224	miR-224-5p (miRNAs w/seed AAGUCAC)	2.74E-01	High (predicted)	TEAD1	HIPPO signaling
2	mmu-miR-224	miR-224-5p (miRNAs w/seed AAGUCAC)	2.74E-01	Moderate (predicted)	TLE4	Wnt/β-catenin Signaling
2	mmu-miR-224	miR-224-5p (miRNAs w/seed AAGUCAC)	2.74E-01	Moderate (predicted)	USP6NL	Macropinocytosis Signaling
2	mmu-miR-224	miR-224-5p (miRNAs w/seed AAGUCAC)	2.74E-01	High (predicted)	ZNF423	Adipogenesis pathway,BMP signaling pathway,TGF-β Signaling
2	mmu-miR-31	miR-31-5p (and other miRNAs w/seed GGCAAGA)	3.53E-02	High (predicted)	ABLIM1	Axonal Guidance Signaling,Netrin Signaling
2	mmu-miR-31	miR-31-5p (and other miRNAs w/seed GGCAAGA)	3.53E-02	High (predicted)	ADAMTS1	Axonal Guidance Signaling
2	mmu-miR-31	miR-31-5p (and other miRNAs w/seed GGCAAGA)	3.53E-02	High (predicted)	ADCY6	Breast Cancer Regulation by Stathmin1,cAMP-mediated signaling,Cardiac Hypertrophy Signaling,Cardiac β-adrenergic Signaling,CDK5 Signaling,Cellular Effects of Sildenafil (Viagra),Colorectal Cancer Metastasis Signaling,Corticotropin Releasing Hormone Signaling,CREB Signaling in Neurons,CXCR4 Signaling,Dopamine Receptor Signaling,Dopamine-DARPP32 Feedback in cAMP Signaling,Endothelin-1 Signaling,eNO…
2	mmu-miR-31	miR-31-5p (and other miRNAs w/seed GGCAAGA)	3.53E-02	Moderate (predicted)	ADRA2B	AMPK Signaling,cAMP-mediated signaling,Cardiac Hypertrophy Signaling,G-Protein Coupled Receptor Signaling,Gαi Signaling
2	mmu-miR-31	miR-31-5p (and other miRNAs w/seed GGCAAGA)	3.53E-02	Moderate (predicted)	AGT	Acute Phase Response Signaling,FXR/RXR Activation,Glucocorticoid Receptor Signaling,Hepatic Fibrosis / Hepatic Stellate Cell Activation,LXR/RXR Activation,Neuroprotective Role of THOP1 in Alzheimer's Disease,p70S6K Signaling,Renin-Angiotensin Signaling
2	mmu-miR-31	miR-31-5p (and other miRNAs w/seed GGCAAGA)	3.53E-02	High (predicted)	AK2	AMPK Signaling
2	mmu-miR-31	miR-31-5p (and other miRNAs w/seed GGCAAGA)	3.53E-02	High (predicted)	AK4	AMPK Signaling,Pyrimidine Deoxyribonucleotides De Novo Biosynthesis I,Pyrimidine Ribonucleotides De Novo Biosynthesis,Pyrimidine Ribonucleotides Interconversion,Salvage Pathways of Pyrimidine Ribonucleotides
2	mmu-miR-31	miR-31-5p (and other miRNAs w/seed GGCAAGA)	3.53E-02	High (predicted)	ANKFY1	Macropinocytosis Signaling
2	mmu-miR-31	miR-31-5p (and other miRNAs w/seed GGCAAGA)	3.53E-02	High (predicted)	AP2B1	Clathrin-mediated Endocytosis Signaling,CTLA4 Signaling in Cytotoxic T Lymphocytes,GABA Receptor Signaling,Lipid Antigen Presentation by CD1,Virus Entry via Endocytic Pathways
2	mmu-miR-31	miR-31-5p (and other miRNAs w/seed GGCAAGA)	3.53E-02	Moderate (predicted)	ARHGAP24	Actin Cytoskeleton Signaling
2	mmu-miR-31	miR-31-5p (and other miRNAs w/seed GGCAAGA)	3.53E-02	High (predicted)	ARHGEF15	Axonal Guidance Signaling,Breast Cancer Regulation by Stathmin1,Ephrin Receptor Signaling,Molecular Mechanisms of Cancer,Phospholipase C Signaling,Reelin Signaling in Neurons,RhoGDI Signaling,Signaling by Rho Family GTPases,Thrombin Signaling
2	mmu-miR-31	miR-31-5p (and other miRNAs w/seed GGCAAGA)	3.53E-02	High (predicted)	ARHGEF2	Breast Cancer Regulation by Stathmin1,Molecular Mechanisms of Cancer,Phospholipase C Signaling,Reelin Signaling in Neurons,RhoGDI Signaling,Signaling by Rho Family GTPases,Thrombin Signaling,Tight Junction Signaling
2	mmu-miR-31	miR-31-5p (and other miRNAs w/seed GGCAAGA)	3.53E-02	High (predicted)	ARID1A	AMPK Signaling,Glucocorticoid Receptor Signaling,Hereditary Breast Cancer Signaling,RAR Activation,Role of BRCA1 in DNA Damage Response
2	mmu-miR-31	miR-31-5p (and other miRNAs w/seed GGCAAGA)	3.53E-02	High (predicted)	ARRB1	Clathrin-mediated Endocytosis Signaling,Colorectal Cancer Metastasis Signaling,Ovarian Cancer Signaling,Role of Tissue Factor in Cancer
2	mmu-miR-31	miR-31-5p (and other miRNAs w/seed GGCAAGA)	3.53E-02	Moderate (predicted)	ATG9A	autophagy
2	mmu-miR-31	miR-31-5p (and other miRNAs w/seed GGCAAGA)	3.53E-02	Moderate (predicted)	CAB39	AMPK Signaling
2	mmu-miR-31	miR-31-5p (and other miRNAs w/seed GGCAAGA)	3.53E-02	Moderate (predicted)	CABLES1	CDK5 Signaling
2	mmu-miR-31	miR-31-5p (and other miRNAs w/seed GGCAAGA)	3.53E-02	High (predicted)	CAMK2D	B Cell Receptor Signaling,Breast Cancer Regulation by Stathmin1,Calcium Signaling,cAMP-mediated signaling,Chemokine Signaling,CREB Signaling in Neurons,Crosstalk between Dendritic Cells and Natural Killer Cells,G-Protein Coupled Receptor Signaling,Glioma Signaling,GM-CSF Signaling,GNRH Signaling,iCOS-iCOSL Signaling in T Helper Cells,Melatonin Signaling,Molecular Mechanisms of Cancer,Neuropathic …
2	mmu-miR-31	miR-31-5p (and other miRNAs w/seed GGCAAGA)	3.53E-02	Moderate (predicted)	CAPN8	Amyloid Processing,Amyotrophic Lateral Sclerosis Signaling,Apoptosis Signaling,FAK Signaling,Huntington's Disease Signaling,Integrin Signaling,nNOS Signaling in Neurons,Regulation of Cellular Mechanics by Calpain Protease
2	mmu-miR-31	miR-31-5p (and other miRNAs w/seed GGCAAGA)	3.53E-02	High (predicted)	CBL	14-3-3-mediated Signaling,Clathrin-mediated Endocytosis Signaling,Ephrin B Signaling,Erythropoietin Signaling,Fcγ Receptor-mediated Phagocytosis in Macrophages and Monocytes,FLT3 Signaling in Hematopoietic Progenitor Cells,Insulin Receptor Signaling,Molecular Mechanisms of Cancer,PI3K Signaling in B Lymphocytes,Protein Ubiquitination Pathway,PTEN Signaling,RANK Signaling in Osteoclasts,Role of Os…
2	mmu-miR-31	miR-31-5p (and other miRNAs w/seed GGCAAGA)	3.53E-02	High (predicted)	CBX5	ATM Signaling
2	mmu-miR-31	miR-31-5p (and other miRNAs w/seed GGCAAGA)	3.53E-02	High (predicted)	CD28	Allograft Rejection Signaling,Altered T Cell and B Cell Signaling in Rheumatoid Arthritis,Autoimmune Thyroid Disease Signaling,CD28 Signaling in T Helper Cells,Communication between Innate and Adaptive Immune Cells,Crosstalk between Dendritic Cells and Natural Killer Cells,CTLA4 Signaling in Cytotoxic T Lymphocytes,Graft-versus-Host Disease Signaling,iCOS-iCOSL Signaling in T Helper Cells,Nur77 S…
2	mmu-miR-31	miR-31-5p (and other miRNAs w/seed GGCAAGA)	3.53E-02	Moderate (predicted)	CD3E	Calcium-induced T Lymphocyte Apoptosis,CCR5 Signaling in Macrophages,CD28 Signaling in T Helper Cells,Cdc42 Signaling,CTLA4 Signaling in Cytotoxic T Lymphocytes,Cytotoxic T Lymphocyte-mediated Apoptosis of Target Cells,Glucocorticoid Receptor Signaling,Hematopoiesis from Pluripotent Stem Cells,iCOS-iCOSL Signaling in T Helper Cells,Lipid Antigen Presentation by CD1,Nur77 Signaling in T Lymphocyte…
2	mmu-miR-31	miR-31-5p (and other miRNAs w/seed GGCAAGA)	3.53E-02	Moderate (predicted)	CD48	Caveolar-mediated Endocytosis Signaling
2	mmu-miR-31	miR-31-5p (and other miRNAs w/seed GGCAAGA)	3.53E-02	High (predicted)	CD55	Caveolar-mediated Endocytosis Signaling,Complement System,Virus Entry via Endocytic Pathways
2	mmu-miR-31	miR-31-5p (and other miRNAs w/seed GGCAAGA)	3.53E-02	Moderate (predicted)	CD79B	Altered T Cell and B Cell Signaling in Rheumatoid Arthritis,B Cell Development,B Cell Receptor Signaling,FcγRIIB Signaling in B Lymphocytes,p70S6K Signaling,Phospholipase C Signaling,PI3K Signaling in B Lymphocytes,Role of NFAT in Regulation of the Immune Response,Systemic Lupus Erythematosus Signaling
2	mmu-miR-31	miR-31-5p (and other miRNAs w/seed GGCAAGA)	3.53E-02	Moderate (predicted)	CDC23	Mitotic Roles of Polo-Like Kinase,Protein Kinase A Signaling,Protein Ubiquitination Pathway
2	mmu-miR-31	miR-31-5p (and other miRNAs w/seed GGCAAGA)	3.53E-02	High (predicted)	CDC42SE1	Cdc42 Signaling
2	mmu-miR-31	miR-31-5p (and other miRNAs w/seed GGCAAGA)	3.53E-02	Moderate (predicted)	CDK1	Apoptosis Signaling,ATM Signaling,Breast Cancer Regulation by Stathmin1,Cell Cycle: G2/M DNA Damage Checkpoint Regulation,Cyclins and Cell Cycle Regulation,DNA damage-induced 14-3-3σ Signaling,Estrogen-mediated S-phase Entry,GADD45 Signaling,Hereditary Breast Cancer Signaling,Mitotic Roles of Polo-Like Kinase,Pyridoxal 5'-phosphate Salvage Pathway,Regulation of Cellular Mechanics by Calpain Prote…
2	mmu-miR-31	miR-31-5p (and other miRNAs w/seed GGCAAGA)	3.53E-02	Experimentally Observed	CDKN2A	Adipogenesis pathway,Aryl Hydrocarbon Receptor Signaling,Bladder Cancer Signaling,Cell Cycle: G1/S Checkpoint Regulation,Cell Cycle: G2/M DNA Damage Checkpoint Regulation,Chronic Myeloid Leukemia Signaling,Cyclins and Cell Cycle Regulation,Glioblastoma Multiforme Signaling,Glioma Signaling,HGF Signaling,Melanoma Signaling,Molecular Mechanisms of Cancer,Myc Mediated Apoptosis Signaling,Non-Small C…
2	mmu-miR-31	miR-31-5p (and other miRNAs w/seed GGCAAGA)	3.53E-02	High (predicted)	CEBPA	Acute Myeloid Leukemia Signaling,Adipogenesis pathway,Glucocorticoid Receptor Signaling,Growth Hormone Signaling,Role of Macrophages, Fibroblasts and Endothelial Cells in Rheumatoid Arthritis,Tight Junction Signaling,Unfolded protein response,VDR/RXR Activation
2	mmu-miR-31	miR-31-5p (and other miRNAs w/seed GGCAAGA)	3.53E-02	Moderate (predicted)	CLDN2	Agranulocyte Adhesion and Diapedesis,Granulocyte Adhesion and Diapedesis,Leukocyte Extravasation Signaling,Sertoli Cell-Sertoli Cell Junction Signaling,Tight Junction Signaling
2	mmu-miR-31	miR-31-5p (and other miRNAs w/seed GGCAAGA)	3.53E-02	Moderate (predicted)	CXCL12	Agranulocyte Adhesion and Diapedesis,Atherosclerosis Signaling,Axonal Guidance Signaling,Chemokine Signaling,CXCR4 Signaling,Ephrin B Signaling,Ephrin Receptor Signaling,Granulocyte Adhesion and Diapedesis,Leukocyte Extravasation Signaling,Role of Macrophages, Fibroblasts and Endothelial Cells in Rheumatoid Arthritis
2	mmu-miR-31	miR-31-5p (and other miRNAs w/seed GGCAAGA)	3.53E-02	Moderate (predicted)	DCX	Reelin Signaling in Neurons
2	mmu-miR-31	miR-31-5p (and other miRNAs w/seed GGCAAGA)	3.53E-02	Moderate (predicted)	DHFR	Aryl Hydrocarbon Receptor Signaling,dTMP De Novo Biosynthesis
2	mmu-miR-31	miR-31-5p (and other miRNAs w/seed GGCAAGA)	3.53E-02	High (predicted)	DOCK1	Actin Cytoskeleton Signaling,Axonal Guidance Signaling,CXCR4 Signaling,ERK/MAPK Signaling,FAK Signaling,Fcγ Receptor-mediated Phagocytosis in Macrophages and Monocytes,HGF Signaling,ILK Signaling,Integrin Signaling,Paxillin Signaling
2	mmu-miR-31	miR-31-5p (and other miRNAs w/seed GGCAAGA)	3.53E-02	High (predicted)	DPYSL5	Axonal Guidance Signaling,Semaphorin Signaling in Neurons
2	mmu-miR-31	miR-31-5p (and other miRNAs w/seed GGCAAGA)	3.53E-02	High (predicted)	E2F2	Breast Cancer Regulation by Stathmin1,Cell Cycle Regulation by BTG Family Proteins,Cell Cycle: G1/S Checkpoint Regulation,Chronic Myeloid Leukemia Signaling,Cyclins and Cell Cycle Regulation,Estrogen-mediated S-phase Entry,Glioblastoma Multiforme Signaling,Glioma Signaling,Molecular Mechanisms of Cancer,Pancreatic Adenocarcinoma Signaling,Role of BRCA1 in DNA Damage Response,Role of CHK Proteins …
2	mmu-miR-31	miR-31-5p (and other miRNAs w/seed GGCAAGA)	3.53E-02	High (predicted)	EFNB1	Axonal Guidance Signaling,Ephrin B Signaling,Ephrin Receptor Signaling,PCP pathway
2	mmu-miR-31	miR-31-5p (and other miRNAs w/seed GGCAAGA)	3.53E-02	High (predicted)	EIF4EBP2	Regulation of eIF4 and p70S6K Signaling
2	mmu-miR-31	miR-31-5p (and other miRNAs w/seed GGCAAGA)	3.53E-02	High (predicted)	EIF5	EIF2 Signaling
2	mmu-miR-31	miR-31-5p (and other miRNAs w/seed GGCAAGA)	3.53E-02	High (predicted)	ELAVL1	VEGF Signaling
2	mmu-miR-31	miR-31-5p (and other miRNAs w/seed GGCAAGA)	3.53E-02	High (predicted)	ENAH	Netrin Signaling
2	mmu-miR-31	miR-31-5p (and other miRNAs w/seed GGCAAGA)	3.53E-02	High (predicted)	FGF7	Actin Cytoskeleton Signaling,Bladder Cancer Signaling,Clathrin-mediated Endocytosis Signaling,FGF Signaling,Regulation of the Epithelial-Mesenchymal Transition Pathway
2	mmu-miR-31	miR-31-5p (and other miRNAs w/seed GGCAAGA)	3.53E-02	High (predicted)	FLOT1	Caveolar-mediated Endocytosis Signaling
2	mmu-miR-31	miR-31-5p (and other miRNAs w/seed GGCAAGA)	3.53E-02	Moderate (predicted)	FZD1	Adipogenesis pathway,Axonal Guidance Signaling,Basal Cell Carcinoma Signaling,Colorectal Cancer Metastasis Signaling,Factors Promoting Cardiogenesis in Vertebrates,Glioblastoma Multiforme Signaling,Human Embryonic Stem Cell Pluripotency,Molecular Mechanisms of Cancer,Mouse Embryonic Stem Cell Pluripotency,Ovarian Cancer Signaling,PCP pathway,Regulation of the Epithelial-Mesenchymal Transition Pat…
2	mmu-miR-31	miR-31-5p (and other miRNAs w/seed GGCAAGA)	3.53E-02	Experimentally Observed,High (predicted)	FZD3	Adipogenesis pathway,Axonal Guidance Signaling,Basal Cell Carcinoma Signaling,Colorectal Cancer Metastasis Signaling,Factors Promoting Cardiogenesis in Vertebrates,Glioblastoma Multiforme Signaling,Human Embryonic Stem Cell Pluripotency,Molecular Mechanisms of Cancer,Mouse Embryonic Stem Cell Pluripotency,Ovarian Cancer Signaling,PCP pathway,Regulation of the Epithelial-Mesenchymal Transition Pat…
2	mmu-miR-31	miR-31-5p (and other miRNAs w/seed GGCAAGA)	3.53E-02	High (predicted)	FZD4	Adipogenesis pathway,Axonal Guidance Signaling,Basal Cell Carcinoma Signaling,Colorectal Cancer Metastasis Signaling,Factors Promoting Cardiogenesis in Vertebrates,Glioblastoma Multiforme Signaling,Human Embryonic Stem Cell Pluripotency,Molecular Mechanisms of Cancer,Mouse Embryonic Stem Cell Pluripotency,Ovarian Cancer Signaling,PCP pathway,Regulation of the Epithelial-Mesenchymal Transition Pat…
2	mmu-miR-31	miR-31-5p (and other miRNAs w/seed GGCAAGA)	3.53E-02	Moderate (predicted)	GLI2	Axonal Guidance Signaling,Basal Cell Carcinoma Signaling,Corticotropin Releasing Hormone Signaling,Sonic Hedgehog Signaling
2	mmu-miR-31	miR-31-5p (and other miRNAs w/seed GGCAAGA)	3.53E-02	High (predicted)	GNA13	Actin Cytoskeleton Signaling,Androgen Signaling,Axonal Guidance Signaling,Breast Cancer Regulation by Stathmin1,Cardiac Hypertrophy Signaling,Cholecystokinin/Gastrin-mediated Signaling,CREB Signaling in Neurons,CXCR4 Signaling,Endothelin-1 Signaling,Ephrin B Signaling,Ephrin Receptor Signaling,ERK5 Signaling,G Beta Gamma Signaling,Gα12/13 Signaling,IL-1 Signaling,IL-8 Signaling,Molecular Mechanis…
2	mmu-miR-31	miR-31-5p (and other miRNAs w/seed GGCAAGA)	3.53E-02	Moderate (predicted)	GNAI3	Agranulocyte Adhesion and Diapedesis,Androgen Signaling,Axonal Guidance Signaling,Breast Cancer Regulation by Stathmin1,cAMP-mediated signaling,Cardiac Hypertrophy Signaling,CCR3 Signaling in Eosinophils,CCR5 Signaling in Macrophages,Chemokine Signaling,Corticotropin Releasing Hormone Signaling,CREB Signaling in Neurons,CXCR4 Signaling,Dopamine-DARPP32 Feedback in cAMP Signaling,Endothelin-1 Sign…
2	mmu-miR-31	miR-31-5p (and other miRNAs w/seed GGCAAGA)	3.53E-02	High (predicted)	GRB10	IGF-1 Signaling,Insulin Receptor Signaling
2	mmu-miR-31	miR-31-5p (and other miRNAs w/seed GGCAAGA)	3.53E-02	High (predicted)	GRIK3	Amyotrophic Lateral Sclerosis Signaling,CREB Signaling in Neurons,Glutamate Receptor Signaling
2	mmu-miR-31	miR-31-5p (and other miRNAs w/seed GGCAAGA)	3.53E-02	Moderate (predicted)	GRM4	cAMP-mediated signaling,CREB Signaling in Neurons,G-Protein Coupled Receptor Signaling,Glutamate Receptor Signaling,Gαi Signaling,Neuropathic Pain Signaling In Dorsal Horn Neurons,Synaptic Long Term Depression,Synaptic Long Term Potentiation
2	mmu-miR-31	miR-31-5p (and other miRNAs w/seed GGCAAGA)	3.53E-02	Moderate (predicted)	H2BFM	14-3-3-mediated Signaling,B Cell Receptor Signaling,Docosahexaenoic Acid (DHA) Signaling,ErbB2-ErbB3 Signaling,HER-2 Signaling in Breast Cancer,Human Embryonic Stem Cell Pluripotency,ILK Signaling,Insulin Receptor Signaling,Molecular Mechanisms of Cancer,PI3K/AKT Signaling,Protein Kinase A Signaling,PTEN Signaling,Role of NFAT in Regulation of the Immune Response,Sertoli Cell-Sertoli Cell Junctio…
2	mmu-miR-31	miR-31-5p (and other miRNAs w/seed GGCAAGA)	3.53E-02	High (predicted)	HBEGF	ErbB Signaling,G Beta Gamma Signaling,IL-8 Signaling,Neuregulin Signaling,Pancreatic Adenocarcinoma Signaling,Role of Tissue Factor in Cancer
2	mmu-miR-31	miR-31-5p (and other miRNAs w/seed GGCAAGA)	3.53E-02	Moderate (predicted)	HDAC9	Adipogenesis pathway,Calcium Signaling,Cell Cycle: G1/S Checkpoint Regulation,Chronic Myeloid Leukemia Signaling,Cyclins and Cell Cycle Regulation,Hereditary Breast Cancer Signaling,Huntington's Disease Signaling,Nur77 Signaling in T Lymphocytes,p53 Signaling,Phospholipase C Signaling,Role of NFAT in Cardiac Hypertrophy,Telomerase Signaling
2	mmu-miR-31	miR-31-5p (and other miRNAs w/seed GGCAAGA)	3.53E-02	Experimentally Observed	HIF1A	Adipogenesis pathway,HIF1α Signaling,Hypoxia Signaling in the Cardiovascular System,ILK Signaling,Molecular Mechanisms of Cancer,mTOR Signaling,p53 Signaling,Regulation of the Epithelial-Mesenchymal Transition Pathway,Renal Cell Carcinoma Signaling,TR/RXR Activation,VEGF Signaling
2	mmu-miR-31	miR-31-5p (and other miRNAs w/seed GGCAAGA)	3.53E-02	High (predicted)	HLA-A	Allograft Rejection Signaling,Antigen Presentation Pathway,Autoimmune Thyroid Disease Signaling,Caveolar-mediated Endocytosis Signaling,Cdc42 Signaling,Communication between Innate and Adaptive Immune Cells,Crosstalk between Dendritic Cells and Natural Killer Cells,CTLA4 Signaling in Cytotoxic T Lymphocytes,Cytotoxic T Lymphocyte-mediated Apoptosis of Target Cells,Dendritic Cell Maturation,Graft-…
2	mmu-miR-31	miR-31-5p (and other miRNAs w/seed GGCAAGA)	3.53E-02	Moderate (predicted)	IGFBP7	IGF-1 Signaling
3	mmu-miR-351	miR-125b-5p (and other miRNAs w/seed CCCUGAG)	1.00E-04	High (predicted)	ABHD3	Antioxidant Action of Vitamin C,Atherosclerosis Signaling,Eicosanoid Signaling,Endothelin-1 Signaling,Phospholipases,Role of MAPK Signaling in the Pathogenesis of Influenza,Sperm Motility,Synaptic Long Term Depression
3	mmu-miR-351	miR-125b-5p (and other miRNAs w/seed CCCUGAG)	1.00E-04	High (predicted)	ABL1	ATM Signaling,Axonal Guidance Signaling,B Cell Receptor Signaling,Bladder Cancer Signaling,Caveolar-mediated Endocytosis Signaling,CDK5 Signaling,Cell Cycle: G1/S Checkpoint Regulation,Cell Cycle: G2/M DNA Damage Checkpoint Regulation,Chronic Myeloid Leukemia Signaling,Cyclins and Cell Cycle Regulation,DNA Double-Strand Break Repair by Homologous Recombination,Ephrin Receptor Signaling,G Protein …
3	mmu-miR-351	miR-125b-5p (and other miRNAs w/seed CCCUGAG)	1.00E-04	High (predicted)	ABL2	PDGF Signaling,RhoA Signaling
3	mmu-miR-351	miR-125b-5p (and other miRNAs w/seed CCCUGAG)	1.00E-04	Moderate (predicted)	ABLIM3	Axonal Guidance Signaling,Netrin Signaling
3	mmu-miR-351	miR-125b-5p (and other miRNAs w/seed CCCUGAG)	1.00E-04	High (predicted)	ACACB	AMPK Signaling,Biotin-carboxyl Carrier Protein Assembly
3	mmu-miR-351	miR-125b-5p (and other miRNAs w/seed CCCUGAG)	1.00E-04	High (predicted)	ACVR1C	Epithelial Adherens Junction Signaling,Factors Promoting Cardiogenesis in Vertebrates,PPARα/RXRα Activation,TGF-β Signaling,Wnt/β-catenin Signaling
3	mmu-miR-351	miR-125b-5p (and other miRNAs w/seed CCCUGAG)	1.00E-04	High (predicted)	ADAM11	Axonal Guidance Signaling
3	mmu-miR-351	miR-125b-5p (and other miRNAs w/seed CCCUGAG)	1.00E-04	High (predicted)	ADAM9	Axonal Guidance Signaling
3	mmu-miR-351	miR-125b-5p (and other miRNAs w/seed CCCUGAG)	1.00E-04	Experimentally Observed	ADAMTS1	Axonal Guidance Signaling
3	mmu-miR-351	miR-125b-5p (and other miRNAs w/seed CCCUGAG)	1.00E-04	High (predicted)	ADAMTS4	Axonal Guidance Signaling,Role of Macrophages, Fibroblasts and Endothelial Cells in Rheumatoid Arthritis,Role of Osteoblasts, Osteoclasts and Chondrocytes in Rheumatoid Arthritis
3	mmu-miR-351	miR-125b-5p (and other miRNAs w/seed CCCUGAG)	1.00E-04	High (predicted)	ADCY1	Breast Cancer Regulation by Stathmin1,cAMP-mediated signaling,Cardiac Hypertrophy Signaling,Cardiac β-adrenergic Signaling,CDK5 Signaling,Cellular Effects of Sildenafil (Viagra),Colorectal Cancer Metastasis Signaling,Corticotropin Releasing Hormone Signaling,CREB Signaling in Neurons,CXCR4 Signaling,Dopamine Receptor Signaling,Dopamine-DARPP32 Feedback in cAMP Signaling,Endothelin-1 Signaling,eNO…
3	mmu-miR-351	miR-125b-5p (and other miRNAs w/seed CCCUGAG)	1.00E-04	High (predicted)	ADRBK1	cAMP-mediated signaling,Cardiac β-adrenergic Signaling,Colorectal Cancer Metastasis Signaling,G-Protein Coupled Receptor Signaling,Gαq Signaling,Sonic Hedgehog Signaling
3	mmu-miR-351	miR-125b-5p (and other miRNAs w/seed CCCUGAG)	1.00E-04	High (predicted)	AGGF1	Epithelial Adherens Junction Signaling,Germ Cell-Sertoli Cell Junction Signaling,Sertoli Cell-Sertoli Cell Junction Signaling
3	mmu-miR-351	miR-125b-5p (and other miRNAs w/seed CCCUGAG)	1.00E-04	High (predicted)	AGO2	EIF2 Signaling,Regulation of eIF4 and p70S6K Signaling
3	mmu-miR-351	miR-125b-5p (and other miRNAs w/seed CCCUGAG)	1.00E-04	High (predicted)	AHRR	Aryl Hydrocarbon Receptor Signaling,Xenobiotic Metabolism Signaling
3	mmu-miR-351	miR-125b-5p (and other miRNAs w/seed CCCUGAG)	1.00E-04	Experimentally Observed	AJUBA	HIPPO signaling
3	mmu-miR-351	miR-125b-5p (and other miRNAs w/seed CCCUGAG)	1.00E-04	High (predicted)	AKT1S1	14-3-3-mediated Signaling,mTOR Signaling
3	mmu-miR-351	miR-125b-5p (and other miRNAs w/seed CCCUGAG)	1.00E-04	High (predicted)	ALDH1A3	Aryl Hydrocarbon Receptor Signaling,Dopamine Degradation,Ethanol Degradation II,Ethanol Degradation IV,Fatty Acid α-oxidation,Histamine Degradation,LPS/IL-1 Mediated Inhibition of RXR Function,Noradrenaline and Adrenaline Degradation,Oxidative Ethanol Degradation III,Putrescine Degradation III,RAR Activation,Retinoate Biosynthesis I,Serotonin Degradation,Tryptophan Degradation X (Mammalian, via T…
3	mmu-miR-351	miR-125b-5p (and other miRNAs w/seed CCCUGAG)	1.00E-04	Moderate (predicted)	ALDH4A1	4-hydroxyproline Degradation I,Arginine Degradation I (Arginase Pathway),Aryl Hydrocarbon Receptor Signaling,Dopamine Degradation,Ethanol Degradation II,Ethanol Degradation IV,Fatty Acid α-oxidation,Histamine Degradation,LPS/IL-1 Mediated Inhibition of RXR Function,Noradrenaline and Adrenaline Degradation,Oxidative Ethanol Degradation III,Proline Degradation,Putrescine Degradation III,Serotonin D…
3	mmu-miR-351	miR-125b-5p (and other miRNAs w/seed CCCUGAG)	1.00E-04	High (predicted)	ANGPT2	Angiopoietin Signaling,IL-8 Signaling
3	mmu-miR-351	miR-125b-5p (and other miRNAs w/seed CCCUGAG)	1.00E-04	High (predicted)	APC	Actin Cytoskeleton Signaling,Basal Cell Carcinoma Signaling,Cdc42 Signaling,Colorectal Cancer Metastasis Signaling,Epithelial Adherens Junction Signaling,Factors Promoting Cardiogenesis in Vertebrates,Glioblastoma Multiforme Signaling,Human Embryonic Stem Cell Pluripotency,Molecular Mechanisms of Cancer,Mouse Embryonic Stem Cell Pluripotency,Ovarian Cancer Signaling,Polyamine Regulation in Colon …
3	mmu-miR-351	miR-125b-5p (and other miRNAs w/seed CCCUGAG)	1.00E-04	Moderate (predicted)	APPL1	Colorectal Cancer Metastasis Signaling,Wnt/β-catenin Signaling
3	mmu-miR-351	miR-125b-5p (and other miRNAs w/seed CCCUGAG)	1.00E-04	High (predicted)	ARCN1	Caveolar-mediated Endocytosis Signaling
3	mmu-miR-351	miR-125b-5p (and other miRNAs w/seed CCCUGAG)	1.00E-04	High (predicted)	ARF3	Integrin Signaling
3	mmu-miR-351	miR-125b-5p (and other miRNAs w/seed CCCUGAG)	1.00E-04	High (predicted)	ARHGEF1	Actin Cytoskeleton Signaling,Breast Cancer Regulation by Stathmin1,Gα12/13 Signaling,Molecular Mechanisms of Cancer,Phospholipase C Signaling,Reelin Signaling in Neurons,RhoA Signaling,RhoGDI Signaling,Signaling by Rho Family GTPases,Thrombin Signaling
3	mmu-miR-351	miR-125b-5p (and other miRNAs w/seed CCCUGAG)	1.00E-04	Moderate (predicted)	ARHGEF2	Breast Cancer Regulation by Stathmin1,Molecular Mechanisms of Cancer,Phospholipase C Signaling,Reelin Signaling in Neurons,RhoGDI Signaling,Signaling by Rho Family GTPases,Thrombin Signaling,Tight Junction Signaling
3	mmu-miR-351	miR-125b-5p (and other miRNAs w/seed CCCUGAG)	1.00E-04	High (predicted)	ARRB1	Clathrin-mediated Endocytosis Signaling,Colorectal Cancer Metastasis Signaling,Ovarian Cancer Signaling,Role of Tissue Factor in Cancer
3	mmu-miR-351	miR-125b-5p (and other miRNAs w/seed CCCUGAG)	1.00E-04	High (predicted)	ATG4D	autophagy
3	mmu-miR-351	miR-125b-5p (and other miRNAs w/seed CCCUGAG)	1.00E-04	Moderate (predicted)	AZI2	NF-κB Signaling
3	mmu-miR-351	miR-125b-5p (and other miRNAs w/seed CCCUGAG)	1.00E-04	High (predicted)	BAG4	TWEAK Signaling
3	mmu-miR-351	miR-125b-5p (and other miRNAs w/seed CCCUGAG)	1.00E-04	Experimentally Observed,High (predicted)	BAK1	Apoptosis Signaling,Induction of Apoptosis by HIV1,Interferon Signaling,Molecular Mechanisms of Cancer
3	mmu-miR-351	miR-125b-5p (and other miRNAs w/seed CCCUGAG)	1.00E-04	High (predicted)	BBC3	Induction of Apoptosis by HIV1,Molecular Mechanisms of Cancer,p53 Signaling
3	mmu-miR-351	miR-125b-5p (and other miRNAs w/seed CCCUGAG)	1.00E-04	High (predicted)	BCL2	Amyotrophic Lateral Sclerosis Signaling,Apoptosis Signaling,autophagy,Ceramide Signaling,Cytotoxic T Lymphocyte-mediated Apoptosis of Target Cells,Death Receptor Signaling,Docosahexaenoic Acid (DHA) Signaling,Glucocorticoid Receptor Signaling,Hepatic Fibrosis / Hepatic Stellate Cell Activation,IL-15 Signaling,IL-8 Signaling,Induction of Apoptosis by HIV1,Interferon Signaling,Melanocyte Developmen…
3	mmu-miR-351	miR-125b-5p (and other miRNAs w/seed CCCUGAG)	1.00E-04	Experimentally Observed,High (predicted)	BMPR1B	BMP signaling pathway,Cardiomyocyte Differentiation via BMP Receptors,Factors Promoting Cardiogenesis in Vertebrates,Molecular Mechanisms of Cancer,NF-κB Signaling,PTEN Signaling,Role of NANOG in Mammalian Embryonic Stem Cell Pluripotency,STAT3 Pathway,TGF-β Signaling
3	mmu-miR-351	miR-125b-5p (and other miRNAs w/seed CCCUGAG)	1.00E-04	High (predicted)	BMPR2	Adipogenesis pathway,BMP signaling pathway,Cardiomyocyte Differentiation via BMP Receptors,Epithelial Adherens Junction Signaling,Factors Promoting Cardiogenesis in Vertebrates,Human Embryonic Stem Cell Pluripotency,Molecular Mechanisms of Cancer,Mouse Embryonic Stem Cell Pluripotency,NF-κB Signaling,PPARα/RXRα Activation,PTEN Signaling,Role of NANOG in Mammalian Embryonic Stem Cell Pluripotency,…
3	mmu-miR-351	miR-125b-5p (and other miRNAs w/seed CCCUGAG)	1.00E-04	Moderate (predicted)	BRCC3	Axonal Guidance Signaling,Role of BRCA1 in DNA Damage Response
3	mmu-miR-351	miR-125b-5p (and other miRNAs w/seed CCCUGAG)	1.00E-04	Moderate (predicted)	BTG2	Cell Cycle Regulation by BTG Family Proteins
3	mmu-miR-351	miR-125b-5p (and other miRNAs w/seed CCCUGAG)	1.00E-04	High (predicted)	CASP2	Apoptosis Signaling,Death Receptor Signaling,Endothelin-1 Signaling,Huntington's Disease Signaling,Sphingosine-1-phosphate Signaling,TNFR1 Signaling
3	mmu-miR-351	miR-125b-5p (and other miRNAs w/seed CCCUGAG)	1.00E-04	Experimentally Observed	CASP6	Apoptosis Signaling,Cytotoxic T Lymphocyte-mediated Apoptosis of Target Cells,Death Receptor Signaling,Endothelin-1 Signaling,Huntington's Disease Signaling,Molecular Mechanisms of Cancer,p53 Signaling,Role of Oct4 in Mammalian Embryonic Stem Cell Pluripotency,Sphingosine-1-phosphate Signaling,TNFR1 Signaling,Tumoricidal Function of Hepatic Natural Killer Cells,TWEAK Signaling
3	mmu-miR-351	miR-125b-5p (and other miRNAs w/seed CCCUGAG)	1.00E-04	Experimentally Observed	CASP7	Amyotrophic Lateral Sclerosis Signaling,Apoptosis Signaling,Cytotoxic T Lymphocyte-mediated Apoptosis of Target Cells,Death Receptor Signaling,Endoplasmic Reticulum Stress Pathway,Endothelin-1 Signaling,Huntington's Disease Signaling,Molecular Mechanisms of Cancer,PEDF Signaling,Sphingosine-1-phosphate Signaling,TNFR1 Signaling,Tumoricidal Function of Hepatic Natural Killer Cells,TWEAK Signaling
3	mmu-miR-351	miR-125b-5p (and other miRNAs w/seed CCCUGAG)	1.00E-04	High (predicted)	CBLL1	Remodeling of Epithelial Adherens Junctions
3	mmu-miR-351	miR-125b-5p (and other miRNAs w/seed CCCUGAG)	1.00E-04	Experimentally Observed,High (predicted)	CCR5	CCR5 Signaling in Macrophages,Chemokine Signaling,Hepatic Fibrosis / Hepatic Stellate Cell Activation,IL-10 Signaling,NF-κB Activation by Viruses,Pathogenesis of Multiple Sclerosis,Role of Hypercytokinemia/hyperchemokinemia in the Pathogenesis of Influenza,Role of PI3K/AKT Signaling in the Pathogenesis of Influenza
3	mmu-miR-351	miR-125b-5p (and other miRNAs w/seed CCCUGAG)	1.00E-04	Moderate (predicted)	CD8A	Communication between Innate and Adaptive Immune Cells,CTLA4 Signaling in Cytotoxic T Lymphocytes,Hematopoiesis from Pluripotent Stem Cells,Primary Immunodeficiency Signaling,T Cell Receptor Signaling
3	mmu-miR-351	miR-125b-5p (and other miRNAs w/seed CCCUGAG)	1.00E-04	Experimentally Observed	CDC25A	3-phosphoinositide Biosynthesis,3-phosphoinositide Degradation,ATM Signaling,Cell Cycle: G1/S Checkpoint Regulation,Cyclins and Cell Cycle Regulation,D-myo-inositol (1,4,5,6)-Tetrakisphosphate Biosynthesis,D-myo-inositol (3,4,5,6)-tetrakisphosphate Biosynthesis,D-myo-inositol-5-phosphate Metabolism,Estrogen-mediated S-phase Entry,Mitotic Roles of Polo-Like Kinase,Molecular Mechanisms of Cancer,Pr…
3	mmu-miR-351	miR-125b-5p (and other miRNAs w/seed CCCUGAG)	1.00E-04	High (predicted)	CDC42SE1	Cdc42 Signaling
3	mmu-miR-351	miR-125b-5p (and other miRNAs w/seed CCCUGAG)	1.00E-04	Moderate (predicted)	CDH12	Gα12/13 Signaling,Regulation of the Epithelial-Mesenchymal Transition Pathway,RhoGDI Signaling,Signaling by Rho Family GTPases,Wnt/β-catenin Signaling
3	mmu-miR-351	miR-125b-5p (and other miRNAs w/seed CCCUGAG)	1.00E-04	Experimentally Observed,High (predicted)	CDH5	Agranulocyte Adhesion and Diapedesis,Granulocyte Adhesion and Diapedesis,Gα12/13 Signaling,Leukocyte Extravasation Signaling,RhoGDI Signaling,Signaling by Rho Family GTPases,Wnt/β-catenin Signaling
3	mmu-miR-351	miR-125b-5p (and other miRNAs w/seed CCCUGAG)	1.00E-04	Experimentally Observed	CDK6	Aryl Hydrocarbon Receptor Signaling,Cell Cycle Control of Chromosomal Replication,Cell Cycle: G1/S Checkpoint Regulation,Chronic Myeloid Leukemia Signaling,Cyclins and Cell Cycle Regulation,Glioblastoma Multiforme Signaling,Glioma Signaling,HER-2 Signaling in Breast Cancer,Hereditary Breast Cancer Signaling,Molecular Mechanisms of Cancer,Non-Small Cell Lung Cancer Signaling,Pyridoxal 5'-phosphate…
3	mmu-miR-351	miR-125b-5p (and other miRNAs w/seed CCCUGAG)	1.00E-04	Experimentally Observed	CDKN2A	Adipogenesis pathway,Aryl Hydrocarbon Receptor Signaling,Bladder Cancer Signaling,Cell Cycle: G1/S Checkpoint Regulation,Cell Cycle: G2/M DNA Damage Checkpoint Regulation,Chronic Myeloid Leukemia Signaling,Cyclins and Cell Cycle Regulation,Glioblastoma Multiforme Signaling,Glioma Signaling,HGF Signaling,Melanoma Signaling,Molecular Mechanisms of Cancer,Myc Mediated Apoptosis Signaling,Non-Small C…
3	mmu-miR-351	miR-125b-5p (and other miRNAs w/seed CCCUGAG)	1.00E-04	High (predicted)	CDKN2B	Cell Cycle: G1/S Checkpoint Regulation,Cyclins and Cell Cycle Regulation,Glioma Signaling,Molecular Mechanisms of Cancer,Pancreatic Adenocarcinoma Signaling,Small Cell Lung Cancer Signaling
3	mmu-miR-351	miR-125b-5p (and other miRNAs w/seed CCCUGAG)	1.00E-04	High (predicted)	CGN	Sertoli Cell-Sertoli Cell Junction Signaling,Tight Junction Signaling
3	mmu-miR-351	miR-125b-5p (and other miRNAs w/seed CCCUGAG)	1.00E-04	Moderate (predicted)	CHRNA10	AMPK Signaling,Calcium Signaling,eNOS Signaling
3	mmu-miR-351	miR-125b-5p (and other miRNAs w/seed CCCUGAG)	1.00E-04	High (predicted)	CLDN12	Agranulocyte Adhesion and Diapedesis,Granulocyte Adhesion and Diapedesis,Leukocyte Extravasation Signaling,Sertoli Cell-Sertoli Cell Junction Signaling,Tight Junction Signaling
3	mmu-miR-351	miR-125b-5p (and other miRNAs w/seed CCCUGAG)	1.00E-04	Moderate (predicted)	CNGA2	cAMP-mediated signaling,eNOS Signaling,Gαs Signaling,Protein Kinase A Signaling,Regulation of Cellular Mechanics by Calpain Protease,Sperm Motility
3	mmu-miR-351	miR-125b-5p (and other miRNAs w/seed CCCUGAG)	1.00E-04	High (predicted)	COPZ1	Caveolar-mediated Endocytosis Signaling
3	mmu-miR-351	miR-125b-5p (and other miRNAs w/seed CCCUGAG)	1.00E-04	High (predicted)	CPSF6	Cleavage and Polyadenylation of Pre-mRNA,Tight Junction Signaling
3	mmu-miR-351	miR-125b-5p (and other miRNAs w/seed CCCUGAG)	1.00E-04	High (predicted)	CREB1	ATM Signaling,B Cell Receptor Signaling,BMP signaling pathway,Calcium Signaling,cAMP-mediated signaling,Cardiac Hypertrophy Signaling,Circadian Rhythm Signaling,Corticotropin Releasing Hormone Signaling,CREB Signaling in Neurons,Dendritic Cell Maturation,Dopamine-DARPP32 Feedback in cAMP Signaling,Ephrin Receptor Signaling,ERK/MAPK Signaling,ERK5 Signaling,Estrogen-Dependent Breast Cancer Signali…
3	mmu-miR-351	miR-125b-5p (and other miRNAs w/seed CCCUGAG)	1.00E-04	Moderate (predicted)	CSF2RB	Acute Myeloid Leukemia Signaling,Antioxidant Action of Vitamin C,Crosstalk between Dendritic Cells and Natural Killer Cells,GM-CSF Signaling,IL-3 Signaling,MSP-RON Signaling Pathway,RAR Activation
3	mmu-miR-351	miR-125b-5p (and other miRNAs w/seed CCCUGAG)	1.00E-04	High (predicted)	CSNK1G1	Dopamine-DARPP32 Feedback in cAMP Signaling,Gap Junction Signaling,Role of NFAT in Regulation of the Immune Response,Role of Wnt/GSK-3β Signaling in the Pathogenesis of Influenza,Wnt/β-catenin Signaling
3	mmu-miR-351	miR-125b-5p (and other miRNAs w/seed CCCUGAG)	1.00E-04	High (predicted)	CSNK2A1	Amyloid Processing,Clathrin-mediated Endocytosis Signaling,EGF Signaling,IGF-1 Signaling,IL-2 Signaling,IL-6 Signaling,NF-κB Signaling,PDGF Signaling,PTEN Signaling,RAR Activation,VDR/RXR Activation,Wnt/β-catenin Signaling
3	mmu-miR-351	miR-125b-5p (and other miRNAs w/seed CCCUGAG)	1.00E-04	Moderate (predicted)	CYFIP2	Actin Cytoskeleton Signaling,Rac Signaling
3	mmu-miR-351	miR-125b-5p (and other miRNAs w/seed CCCUGAG)	1.00E-04	Experimentally Observed	CYP1A1	Acetone Degradation I (to Methylglyoxal),Aryl Hydrocarbon Receptor Signaling,Bupropion Degradation,Estrogen Biosynthesis,Melatonin Degradation I,Nicotine Degradation II,Nicotine Degradation III,Superpathway of Melatonin Degradation,Xenobiotic Metabolism Signaling
3	mmu-miR-351	miR-125b-5p (and other miRNAs w/seed CCCUGAG)	1.00E-04	Moderate (predicted)	DDR1	Dendritic Cell Maturation,NF-κB Signaling,PTEN Signaling,STAT3 Pathway
3	mmu-miR-351	miR-125b-5p (and other miRNAs w/seed CCCUGAG)	1.00E-04	High (predicted)	DOCK3	PEDF Signaling
3	mmu-miR-351	miR-125b-5p (and other miRNAs w/seed CCCUGAG)	1.00E-04	Moderate (predicted)	DOK1	Ephrin Receptor Signaling,FcγRIIB Signaling in B Lymphocytes,GDNF Family Ligand-Receptor Interactions
3	mmu-miR-351	miR-125b-5p (and other miRNAs w/seed CCCUGAG)	1.00E-04	High (predicted)	DPYSL4	Semaphorin Signaling in Neurons
3	mmu-miR-351	miR-125b-5p (and other miRNAs w/seed CCCUGAG)	1.00E-04	High (predicted)	DTX4	Notch Signaling
3	mmu-miR-351	miR-125b-5p (and other miRNAs w/seed CCCUGAG)	1.00E-04	High (predicted)	DVL3	Basal Cell Carcinoma Signaling,Mouse Embryonic Stem Cell Pluripotency,PCP pathway,Regulation of the Epithelial-Mesenchymal Transition Pathway,Role of Wnt/GSK-3β Signaling in the Pathogenesis of Influenza,Wnt/Ca+ pathway,Wnt/β-catenin Signaling
3	mmu-miR-351	miR-125b-5p (and other miRNAs w/seed CCCUGAG)	1.00E-04	High (predicted)	E2F2	Breast Cancer Regulation by Stathmin1,Cell Cycle Regulation by BTG Family Proteins,Cell Cycle: G1/S Checkpoint Regulation,Chronic Myeloid Leukemia Signaling,Cyclins and Cell Cycle Regulation,Estrogen-mediated S-phase Entry,Glioblastoma Multiforme Signaling,Glioma Signaling,Molecular Mechanisms of Cancer,Pancreatic Adenocarcinoma Signaling,Role of BRCA1 in DNA Damage Response,Role of CHK Proteins …
3	mmu-miR-351	miR-125b-5p (and other miRNAs w/seed CCCUGAG)	1.00E-04	Experimentally Observed,High (predicted)	E2F3	Breast Cancer Regulation by Stathmin1,Cell Cycle Regulation by BTG Family Proteins,Cell Cycle: G1/S Checkpoint Regulation,Chronic Myeloid Leukemia Signaling,Cyclins and Cell Cycle Regulation,Estrogen-mediated S-phase Entry,Glioblastoma Multiforme Signaling,Glioma Signaling,Molecular Mechanisms of Cancer,Pancreatic Adenocarcinoma Signaling,Role of BRCA1 in DNA Damage Response,Role of CHK Proteins …
3	mmu-miR-351	miR-125b-5p (and other miRNAs w/seed CCCUGAG)	1.00E-04	High (predicted)	EDC3	14-3-3-mediated Signaling
3	mmu-miR-351	miR-125b-5p (and other miRNAs w/seed CCCUGAG)	1.00E-04	Moderate (predicted)	EFNA2	Axonal Guidance Signaling,Ephrin A Signaling,Ephrin Receptor Signaling
3	mmu-miR-351	miR-125b-5p (and other miRNAs w/seed CCCUGAG)	1.00E-04	High (predicted)	EIF2B5	Cardiac Hypertrophy Signaling,EIF2 Signaling,Insulin Receptor Signaling,Regulation of eIF4 and p70S6K Signaling,VEGF Signaling
3	mmu-miR-351	miR-125b-5p (and other miRNAs w/seed CCCUGAG)	1.00E-04	High (predicted)	EIF4EBP1	Acute Myeloid Leukemia Signaling,AMPK Signaling,ERK/MAPK Signaling,FLT3 Signaling in Hematopoietic Progenitor Cells,IL-8 Signaling,Insulin Receptor Signaling,mTOR Signaling,PI3K/AKT Signaling,Regulation of eIF4 and p70S6K Signaling,UVB-Induced MAPK Signaling
3	mmu-miR-351	miR-125b-5p (and other miRNAs w/seed CCCUGAG)	1.00E-04	Experimentally Observed,High (predicted)	ELAVL1	VEGF Signaling
3	mmu-miR-351	miR-125b-5p (and other miRNAs w/seed CCCUGAG)	1.00E-04	Moderate (predicted)	ELK1	14-3-3-mediated Signaling,Acute Phase Response Signaling,Antiproliferative Role of Somatostatin Receptor 2,April Mediated Signaling,B Cell Activating Factor Signaling,B Cell Receptor Signaling,Cardiac Hypertrophy Signaling,Cholecystokinin/Gastrin-mediated Signaling,Corticotropin Releasing Hormone Signaling,CREB Signaling in Neurons,CXCR4 Signaling,EGF Signaling,Endometrial Cancer Signaling,ErbB S…
3	mmu-miR-351	miR-125b-5p (and other miRNAs w/seed CCCUGAG)	1.00E-04	High (predicted)	ENPEP	Axonal Guidance Signaling
3	mmu-miR-351	miR-125b-5p (and other miRNAs w/seed CCCUGAG)	1.00E-04	Moderate (predicted)	EPB41	Sertoli Cell-Sertoli Cell Junction Signaling,Tight Junction Signaling
3	mmu-miR-351	miR-125b-5p (and other miRNAs w/seed CCCUGAG)	1.00E-04	High (predicted)	EPHA10	Axonal Guidance Signaling,Ephrin A Signaling,Ephrin Receptor Signaling
3	mmu-miR-351	miR-125b-5p (and other miRNAs w/seed CCCUGAG)	1.00E-04	Moderate (predicted)	EPHA2	Axonal Guidance Signaling,Ephrin A Signaling,Ephrin Receptor Signaling
3	mmu-miR-351	miR-125b-5p (and other miRNAs w/seed CCCUGAG)	1.00E-04	Moderate (predicted)	EPHA8	Axonal Guidance Signaling,Ephrin A Signaling,Ephrin Receptor Signaling
3	mmu-miR-351	miR-125b-5p (and other miRNAs w/seed CCCUGAG)	1.00E-04	High (predicted)	EPO	Erythropoietin Signaling,Hematopoiesis from Multipotent Stem Cells,Hematopoiesis from Pluripotent Stem Cells,HIF1α Signaling,Hypoxia Signaling in the Cardiovascular System,Role of JAK2 in Hormone-like Cytokine Signaling
3	mmu-miR-351	miR-125b-5p (and other miRNAs w/seed CCCUGAG)	1.00E-04	Experimentally Observed,Moderate (predicted)	ERBB2	Agrin Interactions at Neuromuscular Junction,Axonal Guidance Signaling,Bladder Cancer Signaling,Endometrial Cancer Signaling,ErbB Signaling,ErbB2-ErbB3 Signaling,HER-2 Signaling in Breast Cancer,Neuregulin Signaling,Non-Small Cell Lung Cancer Signaling,Pancreatic Adenocarcinoma Signaling
3	mmu-miR-351	miR-125b-5p (and other miRNAs w/seed CCCUGAG)	1.00E-04	Experimentally Observed,High (predicted)	ERBB3	Agrin Interactions at Neuromuscular Junction,ErbB Signaling,ErbB2-ErbB3 Signaling,HER-2 Signaling in Breast Cancer,Neuregulin Signaling
3	mmu-miR-351	miR-125b-5p (and other miRNAs w/seed CCCUGAG)	1.00E-04	High (predicted)	ERBB4	Agrin Interactions at Neuromuscular Junction,ErbB Signaling,ErbB4 Signaling,Neuregulin Signaling
3	mmu-miR-351	miR-125b-5p (and other miRNAs w/seed CCCUGAG)	1.00E-04	High (predicted)	ETS1	B Cell Receptor Signaling,ERK/MAPK Signaling,GM-CSF Signaling,HGF Signaling,Regulation of the Epithelial-Mesenchymal Transition Pathway,Renal Cell Carcinoma Signaling,Telomerase Signaling
3	mmu-miR-351	miR-125b-5p (and other miRNAs w/seed CCCUGAG)	1.00E-04	High (predicted)	FAT4	HIPPO signaling
3	mmu-miR-351	miR-125b-5p (and other miRNAs w/seed CCCUGAG)	1.00E-04	High (predicted)	FGF14	Actin Cytoskeleton Signaling,Bladder Cancer Signaling,Clathrin-mediated Endocytosis Signaling,FGF Signaling,Regulation of the Epithelial-Mesenchymal Transition Pathway
3	mmu-miR-351	miR-125b-5p (and other miRNAs w/seed CCCUGAG)	1.00E-04	Moderate (predicted)	FGF5	Actin Cytoskeleton Signaling,Bladder Cancer Signaling,Clathrin-mediated Endocytosis Signaling,FGF Signaling,Regulation of the Epithelial-Mesenchymal Transition Pathway,Role of Tissue Factor in Cancer
3	mmu-miR-351	miR-125b-5p (and other miRNAs w/seed CCCUGAG)	1.00E-04	High (predicted)	FGF9	Actin Cytoskeleton Signaling,Bladder Cancer Signaling,Clathrin-mediated Endocytosis Signaling,FGF Signaling,Ovarian Cancer Signaling,Regulation of the Epithelial-Mesenchymal Transition Pathway
3	mmu-miR-351	miR-125b-5p (and other miRNAs w/seed CCCUGAG)	1.00E-04	High (predicted)	FGFR1	Adipogenesis pathway,Epithelial Adherens Junction Signaling,FGF Signaling,Hepatic Fibrosis / Hepatic Stellate Cell Activation,Human Embryonic Stem Cell Pluripotency,NF-κB Signaling,PTEN Signaling,Regulation of the Epithelial-Mesenchymal Transition Pathway,STAT3 Pathway
3	mmu-miR-351	miR-125b-5p (and other miRNAs w/seed CCCUGAG)	1.00E-04	High (predicted)	FGFR2	Adipogenesis pathway,FGF Signaling,Hepatic Fibrosis / Hepatic Stellate Cell Activation,Human Embryonic Stem Cell Pluripotency,NF-κB Signaling,PTEN Signaling,Regulation of the Epithelial-Mesenchymal Transition Pathway,STAT3 Pathway
3	mmu-miR-351	miR-125b-5p (and other miRNAs w/seed CCCUGAG)	1.00E-04	High (predicted)	FLOT2	Caveolar-mediated Endocytosis Signaling
3	mmu-miR-351	miR-125b-5p (and other miRNAs w/seed CCCUGAG)	1.00E-04	High (predicted)	FURIN	Mitochondrial Dysfunction,Notch Signaling
3	mmu-miR-351	miR-125b-5p (and other miRNAs w/seed CCCUGAG)	1.00E-04	High (predicted)	GAB2	B Cell Receptor Signaling,Chronic Myeloid Leukemia Signaling,Fcγ Receptor-mediated Phagocytosis in Macrophages and Monocytes,FLT3 Signaling in Hematopoietic Progenitor Cells,iCOS-iCOSL Signaling in T Helper Cells,IL-3 Signaling,Molecular Mechanisms of Cancer,PI3K/AKT Signaling,Thrombopoietin Signaling
3	mmu-miR-351	miR-125b-5p (and other miRNAs w/seed CCCUGAG)	1.00E-04	High (predicted)	GDNF	Amyotrophic Lateral Sclerosis Signaling,GDNF Family Ligand-Receptor Interactions,PEDF Signaling,Thyroid Cancer Signaling
3	mmu-miR-351	miR-125b-5p (and other miRNAs w/seed CCCUGAG)	1.00E-04	High (predicted)	GRB10	IGF-1 Signaling,Insulin Receptor Signaling
3	mmu-miR-351	miR-125b-5p (and other miRNAs w/seed CCCUGAG)	1.00E-04	Moderate (predicted)	GRID1	Amyotrophic Lateral Sclerosis Signaling,CREB Signaling in Neurons,Glutamate Receptor Signaling,Synaptic Long Term Depression
3	mmu-miR-351	miR-125b-5p (and other miRNAs w/seed CCCUGAG)	1.00E-04	High (predicted)	GRIN2A	Amyotrophic Lateral Sclerosis Signaling,Calcium Signaling,Circadian Rhythm Signaling,CREB Signaling in Neurons,Dopamine-DARPP32 Feedback in cAMP Signaling,Ephrin Receptor Signaling,Glutamate Receptor Signaling,Neuropathic Pain Signaling In Dorsal Horn Neurons,nNOS Signaling in Neurons,Synaptic Long Term Potentiation
3	mmu-miR-351	miR-125b-5p (and other miRNAs w/seed CCCUGAG)	1.00E-04	Moderate (predicted)	HDAC5	Adipogenesis pathway,Calcium Signaling,Cell Cycle: G1/S Checkpoint Regulation,Chronic Myeloid Leukemia Signaling,Cyclins and Cell Cycle Regulation,Hereditary Breast Cancer Signaling,Huntington's Disease Signaling,Phospholipase C Signaling,Role of NFAT in Cardiac Hypertrophy,Telomerase Signaling,Xenobiotic Metabolism Signaling
3	mmu-miR-351	miR-125b-5p (and other miRNAs w/seed CCCUGAG)	1.00E-04	Moderate (predicted)	HIP1R	Clathrin-mediated Endocytosis Signaling
3	mmu-miR-351	miR-125b-5p (and other miRNAs w/seed CCCUGAG)	1.00E-04	Moderate (predicted)	HMGCR	AMPK Signaling,LXR/RXR Activation,Mevalonate Pathway I,Superpathway of Cholesterol Biosynthesis,Superpathway of Geranylgeranyldiphosphate Biosynthesis I (via Mevalonate)
3	mmu-miR-351	miR-125b-5p (and other miRNAs w/seed CCCUGAG)	1.00E-04	Moderate (predicted)	HNRNPA2B1	Systemic Lupus Erythematosus Signaling,Telomere Extension by Telomerase
3	mmu-miR-351	miR-125b-5p (and other miRNAs w/seed CCCUGAG)	1.00E-04	Moderate (predicted)	HSPB2	Aldosterone Signaling in Epithelial Cells,Aryl Hydrocarbon Receptor Signaling,Death Receptor Signaling,ERK/MAPK Signaling,IL-6 Signaling,p38 MAPK Signaling,Protein Ubiquitination Pathway
3	mmu-miR-351	miR-125b-5p (and other miRNAs w/seed CCCUGAG)	1.00E-04	Experimentally Observed	ID1	Mouse Embryonic Stem Cell Pluripotency
3	mmu-miR-351	miR-125b-5p (and other miRNAs w/seed CCCUGAG)	1.00E-04	Experimentally Observed	ID2	Mouse Embryonic Stem Cell Pluripotency,Regulation of the Epithelial-Mesenchymal Transition Pathway
3	mmu-miR-351	miR-125b-5p (and other miRNAs w/seed CCCUGAG)	1.00E-04	Experimentally Observed	ID3	Mouse Embryonic Stem Cell Pluripotency
3	mmu-miR-351	miR-125b-5p (and other miRNAs w/seed CCCUGAG)	1.00E-04	Moderate (predicted)	IFNG	Allograft Rejection Signaling,Altered T Cell and B Cell Signaling in Rheumatoid Arthritis,Antigen Presentation Pathway,Atherosclerosis Signaling,Colorectal Cancer Metastasis Signaling,Communication between Innate and Adaptive Immune Cells,Crosstalk between Dendritic Cells and Natural Killer Cells,Differential Regulation of Cytokine Production in Intestinal Epithelial Cells by IL-17A and IL-17F,Gl…
3	mmu-miR-351	miR-125b-5p (and other miRNAs w/seed CCCUGAG)	1.00E-04	Experimentally Observed,Moderate (predicted)	IGFBP3	Growth Hormone Signaling,Hepatic Fibrosis / Hepatic Stellate Cell Activation,IGF-1 Signaling,RAR Activation,VDR/RXR Activation
3	mmu-miR-351	miR-125b-5p (and other miRNAs w/seed CCCUGAG)	1.00E-04	Moderate (predicted)	IKBKG	4-1BB Signaling in T Lymphocytes,Activation of IRF by Cytosolic Pattern Recognition Receptors,Acute Phase Response Signaling,Angiopoietin Signaling,Antioxidant Action of Vitamin C,Apoptosis Signaling,April Mediated Signaling,B Cell Activating Factor Signaling,B Cell Receptor Signaling,CD27 Signaling in Lymphocytes,CD28 Signaling in T Helper Cells,CD40 Signaling,Chronic Myeloid Leukemia Signaling,…
3	mmu-miR-351	miR-125b-5p (and other miRNAs w/seed CCCUGAG)	1.00E-04	Moderate (predicted)	IL1F10	Acute Phase Response Signaling,Agranulocyte Adhesion and Diapedesis,Altered T Cell and B Cell Signaling in Rheumatoid Arthritis,Atherosclerosis Signaling,Cholecystokinin/Gastrin-mediated Signaling,Communication between Innate and Adaptive Immune Cells,Dendritic Cell Maturation,FXR/RXR Activation,Graft-versus-Host Disease Signaling,Granulocyte Adhesion and Diapedesis,Hepatic Cholestasis,IL-10 Sign…
3	mmu-miR-351	miR-125b-5p (and other miRNAs w/seed CCCUGAG)	1.00E-04	Experimentally Observed	IL1RN	Acute Phase Response Signaling,Agranulocyte Adhesion and Diapedesis,Altered T Cell and B Cell Signaling in Rheumatoid Arthritis,Atherosclerosis Signaling,Cholecystokinin/Gastrin-mediated Signaling,Communication between Innate and Adaptive Immune Cells,Dendritic Cell Maturation,FXR/RXR Activation,Glucocorticoid Receptor Signaling,Graft-versus-Host Disease Signaling,Granulocyte Adhesion and Diapede…
3	mmu-miR-351	miR-125b-5p (and other miRNAs w/seed CCCUGAG)	1.00E-04	Moderate (predicted)	IL2RB	Crosstalk between Dendritic Cells and Natural Killer Cells,iCOS-iCOSL Signaling in T Helper Cells,IL-15 Signaling,IL-2 Signaling,Role of JAK1 and JAK3 in γc Cytokine Signaling,Telomerase Signaling
3	mmu-miR-351	miR-125b-5p (and other miRNAs w/seed CCCUGAG)	1.00E-04	Moderate (predicted)	IRF1	IL-12 Signaling and Production in Macrophages,IL-15 Production,iNOS Signaling,Interferon Signaling,Production of Nitric Oxide and Reactive Oxygen Species in Macrophages,Prolactin Signaling,Retinoic acid Mediated Apoptosis Signaling,Role of PKR in Interferon Induction and Antiviral Response,Type I Diabetes Mellitus Signaling
3	mmu-miR-351	miR-125b-5p (and other miRNAs w/seed CCCUGAG)	1.00E-04	Moderate (predicted)	ITGA7	Caveolar-mediated Endocytosis Signaling,Integrin Signaling,Paxillin Signaling
3	mmu-miR-351	miR-125b-5p (and other miRNAs w/seed CCCUGAG)	1.00E-04	High (predicted)	ITGA9	Caveolar-mediated Endocytosis Signaling,Integrin Signaling,Paxillin Signaling
3	mmu-miR-351	miR-125b-5p (and other miRNAs w/seed CCCUGAG)	1.00E-04	High (predicted)	ITGB3	Agrin Interactions at Neuromuscular Junction,Caveolar-mediated Endocytosis Signaling,Clathrin-mediated Endocytosis Signaling,Glioma Invasiveness Signaling,Granulocyte Adhesion and Diapedesis,HER-2 Signaling in Breast Cancer,IL-8 Signaling,ILK Signaling,Integrin Signaling,Leukocyte Extravasation Signaling,Macropinocytosis Signaling,NF-κB Activation by Viruses,P2Y Purigenic Receptor Signaling Pathw…
3	mmu-miR-351	miR-125b-5p (and other miRNAs w/seed CCCUGAG)	1.00E-04	Moderate (predicted)	ITSN2	Ephrin B Signaling
3	mmu-miR-351	miR-125b-5p (and other miRNAs w/seed CCCUGAG)	1.00E-04	Experimentally Observed	JARID2	Role of Oct4 in Mammalian Embryonic Stem Cell Pluripotency
3	mmu-miR-351	miR-125b-5p (and other miRNAs w/seed CCCUGAG)	1.00E-04	High (predicted)	KPNA6	RAN Signaling
3	mmu-miR-351	miR-125b-5p (and other miRNAs w/seed CCCUGAG)	1.00E-04	High (predicted)	LFNG	Notch Signaling
3	mmu-miR-351	miR-125b-5p (and other miRNAs w/seed CCCUGAG)	1.00E-04	High (predicted)	LIF	ERK5 Signaling,Hematopoiesis from Pluripotent Stem Cells,Hepatic Cholestasis,HMGB1 Signaling,Mouse Embryonic Stem Cell Pluripotency,Role of NANOG in Mammalian Embryonic Stem Cell Pluripotency,Role of NFAT in Cardiac Hypertrophy,Role of Pattern Recognition Receptors in Recognition of Bacteria and Viruses
3	mmu-miR-351	miR-125b-5p (and other miRNAs w/seed CCCUGAG)	1.00E-04	High (predicted)	LIFR	CNTF Signaling,Mouse Embryonic Stem Cell Pluripotency,Role of NANOG in Mammalian Embryonic Stem Cell Pluripotency
3	mmu-miR-351	miR-125b-5p (and other miRNAs w/seed CCCUGAG)	1.00E-04	High (predicted)	LIMK1	Actin Cytoskeleton Signaling,Axonal Guidance Signaling,Breast Cancer Regulation by Stathmin1,CCR3 Signaling in Eosinophils,Cdc42 Signaling,Chemokine Signaling,Death Receptor Signaling,Ephrin A Signaling,Ephrin B Signaling,Ephrin Receptor Signaling,Germ Cell-Sertoli Cell Junction Signaling,IL-8 Signaling,PAK Signaling,Pyridoxal 5'-phosphate Salvage Pathway,Rac Signaling,Regulation of Actin-based M…
3	mmu-miR-351	miR-125b-5p (and other miRNAs w/seed CCCUGAG)	1.00E-04	High (predicted)	M6PR	phagosome maturation,Tumoricidal Function of Hepatic Natural Killer Cells
3	mmu-miR-351	miR-125b-5p (and other miRNAs w/seed CCCUGAG)	1.00E-04	Moderate (predicted)	MADD	TNFR1 Signaling
3	mmu-miR-351	miR-125b-5p (and other miRNAs w/seed CCCUGAG)	1.00E-04	Experimentally Observed,High (predicted)	MAP2K7	Acute Myeloid Leukemia Signaling,Acute Phase Response Signaling,Apoptosis Signaling,April Mediated Signaling,B Cell Activating Factor Signaling,B Cell Receptor Signaling,Cardiac Hypertrophy Signaling,CD27 Signaling in Lymphocytes,CD40 Signaling,Death Receptor Signaling,EGF Signaling,Fc Epsilon RI Signaling,Germ Cell-Sertoli Cell Junction Signaling,Glucocorticoid Receptor Signaling,GNRH Signaling,…
3	mmu-miR-351	miR-125b-5p (and other miRNAs w/seed CCCUGAG)	1.00E-04	High (predicted)	MAP3K1	Acute Phase Response Signaling,April Mediated Signaling,B Cell Activating Factor Signaling,B Cell Receptor Signaling,Cardiac Hypertrophy Signaling,CD27 Signaling in Lymphocytes,CD28 Signaling in T Helper Cells,Ceramide Signaling,EGF Signaling,FGF Signaling,Germ Cell-Sertoli Cell Junction Signaling,Glucocorticoid Receptor Signaling,GNRH Signaling,Gα12/13 Signaling,HGF Signaling,IL-1 Signaling,LPS/…
3	mmu-miR-351	miR-125b-5p (and other miRNAs w/seed CCCUGAG)	1.00E-04	High (predicted)	MAP3K10	B Cell Receptor Signaling,Cardiac Hypertrophy Signaling,CD27 Signaling in Lymphocytes,Germ Cell-Sertoli Cell Junction Signaling,GNRH Signaling,HGF Signaling,Huntington's Disease Signaling,NGF Signaling,PKCθ Signaling in T Lymphocytes,Production of Nitric Oxide and Reactive Oxygen Species in Macrophages,RANK Signaling in Osteoclasts,Reelin Signaling in Neurons,SAPK/JNK Signaling,Sertoli Cell-Serto…
3	mmu-miR-351	miR-125b-5p (and other miRNAs w/seed CCCUGAG)	1.00E-04	High (predicted)	MAP3K11	B Cell Receptor Signaling,Cardiac Hypertrophy Signaling,CD27 Signaling in Lymphocytes,Cdc42 Signaling,Germ Cell-Sertoli Cell Junction Signaling,GNRH Signaling,HGF Signaling,IL-15 Production,Integrin Signaling,NGF Signaling,PKCθ Signaling in T Lymphocytes,Production of Nitric Oxide and Reactive Oxygen Species in Macrophages,Rac Signaling,RANK Signaling in Osteoclasts,Reelin Signaling in Neurons,SA…
3	mmu-miR-351	miR-125b-5p (and other miRNAs w/seed CCCUGAG)	1.00E-04	High (predicted)	MAP3K13	B Cell Receptor Signaling,Cardiac Hypertrophy Signaling,CD27 Signaling in Lymphocytes,Germ Cell-Sertoli Cell Junction Signaling,GNRH Signaling,HGF Signaling,NGF Signaling,PKCθ Signaling in T Lymphocytes,Production of Nitric Oxide and Reactive Oxygen Species in Macrophages,RANK Signaling in Osteoclasts,SAPK/JNK Signaling,Sertoli Cell-Sertoli Cell Junction Signaling,Xenobiotic Metabolism Signaling
3	mmu-miR-351	miR-125b-5p (and other miRNAs w/seed CCCUGAG)	1.00E-04	High (predicted)	MAP3K3	B Cell Receptor Signaling,Cardiac Hypertrophy Signaling,CD27 Signaling in Lymphocytes,ERK5 Signaling,Germ Cell-Sertoli Cell Junction Signaling,GNRH Signaling,HGF Signaling,NF-κB Signaling,NGF Signaling,Nur77 Signaling in T Lymphocytes,PKCθ Signaling in T Lymphocytes,Production of Nitric Oxide and Reactive Oxygen Species in Macrophages,RANK Signaling in Osteoclasts,SAPK/JNK Signaling,Sertoli Cell-…
3	mmu-miR-351	miR-125b-5p (and other miRNAs w/seed CCCUGAG)	1.00E-04	Moderate (predicted)	MAP3K9	B Cell Receptor Signaling,Cardiac Hypertrophy Signaling,CD27 Signaling in Lymphocytes,Germ Cell-Sertoli Cell Junction Signaling,GNRH Signaling,HGF Signaling,NGF Signaling,PKCθ Signaling in T Lymphocytes,Production of Nitric Oxide and Reactive Oxygen Species in Macrophages,Pyridoxal 5'-phosphate Salvage Pathway,RANK Signaling in Osteoclasts,Reelin Signaling in Neurons,Salvage Pathways of Pyrimidin…
3	mmu-miR-351	miR-125b-5p (and other miRNAs w/seed CCCUGAG)	1.00E-04	High (predicted)	MAPK12	14-3-3-mediated Signaling,4-1BB Signaling in T Lymphocytes,Activation of IRF by Cytosolic Pattern Recognition Receptors,Acute Phase Response Signaling,Agrin Interactions at Neuromuscular Junction,AMPK Signaling,Amyloid Processing,Antioxidant Action of Vitamin C,April Mediated Signaling,ATM Signaling,B Cell Activating Factor Signaling,B Cell Receptor Signaling,BMP signaling pathway,Cardiac Hypertr…
3	mmu-miR-351	miR-125b-5p (and other miRNAs w/seed CCCUGAG)	1.00E-04	High (predicted)	MAPK14	4-1BB Signaling in T Lymphocytes,Acute Phase Response Signaling,AMPK Signaling,Amyloid Processing,Antioxidant Action of Vitamin C,April Mediated Signaling,ATM Signaling,B Cell Activating Factor Signaling,B Cell Receptor Signaling,BMP signaling pathway,Cardiac Hypertrophy Signaling,CCR3 Signaling in Eosinophils,CCR5 Signaling in Macrophages,CD40 Signaling,Cdc42 Signaling,CDK5 Signaling,Chemokine S…
3	mmu-miR-351	miR-125b-5p (and other miRNAs w/seed CCCUGAG)	1.00E-04	High (predicted)	MAPKAPK2	Cardiac Hypertrophy Signaling,CD40 Signaling,FGF Signaling,IL-17 Signaling,IL-6 Signaling,p38 MAPK Signaling,RAR Activation,Role of IL-17A in Arthritis,Role of Macrophages, Fibroblasts and Endothelial Cells in Rheumatoid Arthritis
3	mmu-miR-351	miR-125b-5p (and other miRNAs w/seed CCCUGAG)	1.00E-04	High (predicted)	MAPRE2	Remodeling of Epithelial Adherens Junctions
3	mmu-miR-351	miR-125b-5p (and other miRNAs w/seed CCCUGAG)	1.00E-04	High (predicted)	MARK2	Tight Junction Signaling,Wnt/β-catenin Signaling
3	mmu-miR-351	miR-125b-5p (and other miRNAs w/seed CCCUGAG)	1.00E-04	High (predicted)	MCL1	Apoptosis Signaling,IL-6 Signaling,PI3K/AKT Signaling
3	mmu-miR-351	miR-125b-5p (and other miRNAs w/seed CCCUGAG)	1.00E-04	Moderate (predicted)	MDC1	ATM Signaling,Role of BRCA1 in DNA Damage Response,Role of CHK Proteins in Cell Cycle Checkpoint Control
3	mmu-miR-351	miR-125b-5p (and other miRNAs w/seed CCCUGAG)	1.00E-04	High (predicted)	MEF2D	Calcium Signaling,Calcium-induced T Lymphocyte Apoptosis,Cardiac Hypertrophy Signaling,Cholecystokinin/Gastrin-mediated Signaling,Corticotropin Releasing Hormone Signaling,ERK5 Signaling,Gα12/13 Signaling,Nur77 Signaling in T Lymphocytes,p38 MAPK Signaling,Phospholipase C Signaling,Role of NFAT in Cardiac Hypertrophy,Role of NFAT in Regulation of the Immune Response
3	mmu-miR-351	miR-125b-5p (and other miRNAs w/seed CCCUGAG)	1.00E-04	Moderate (predicted)	MLYCD	AMPK Signaling
3	mmu-miR-351	miR-125b-5p (and other miRNAs w/seed CCCUGAG)	1.00E-04	High (predicted)	MMP11	Agranulocyte Adhesion and Diapedesis,Axonal Guidance Signaling,Bladder Cancer Signaling,Colorectal Cancer Metastasis Signaling,Granulocyte Adhesion and Diapedesis,HIF1α Signaling,Inhibition of Matrix Metalloproteases,Leukocyte Extravasation Signaling
3	mmu-miR-351	miR-125b-5p (and other miRNAs w/seed CCCUGAG)	1.00E-04	Moderate (predicted)	MMP2	Agranulocyte Adhesion and Diapedesis,Airway Pathology in Chronic Obstructive Pulmonary Disease,Axonal Guidance Signaling,Bladder Cancer Signaling,Colorectal Cancer Metastasis Signaling,Glioma Invasiveness Signaling,Granulocyte Adhesion and Diapedesis,Hepatic Fibrosis / Hepatic Stellate Cell Activation,HER-2 Signaling in Breast Cancer,HIF1α Signaling,IL-8 Signaling,Inhibition of Matrix Metalloprot…
3	mmu-miR-351	miR-125b-5p (and other miRNAs w/seed CCCUGAG)	1.00E-04	Moderate (predicted)	MMP25	Agranulocyte Adhesion and Diapedesis,Bladder Cancer Signaling,Colorectal Cancer Metastasis Signaling,Granulocyte Adhesion and Diapedesis,HIF1α Signaling,Inhibition of Matrix Metalloproteases,Leukocyte Extravasation Signaling
3	mmu-miR-351	miR-125b-5p (and other miRNAs w/seed CCCUGAG)	1.00E-04	Moderate (predicted)	MMP28	Agranulocyte Adhesion and Diapedesis,Bladder Cancer Signaling,Colorectal Cancer Metastasis Signaling,Granulocyte Adhesion and Diapedesis,HIF1α Signaling,Inhibition of Matrix Metalloproteases,Leukocyte Extravasation Signaling
3	mmu-miR-351	miR-125b-5p (and other miRNAs w/seed CCCUGAG)	1.00E-04	Experimentally Observed	MYD88	Acute Phase Response Signaling,Dendritic Cell Maturation,Hepatic Cholestasis,IL-1 Signaling,IL-12 Signaling and Production in Macrophages,iNOS Signaling,LPS/IL-1 Mediated Inhibition of RXR Function,NF-κB Signaling,Role of Macrophages, Fibroblasts and Endothelial Cells in Rheumatoid Arthritis,Role of Pattern Recognition Receptors in Recognition of Bacteria and Viruses,Toll-like Receptor Signaling,…
3	mmu-miR-351	miR-125b-5p (and other miRNAs w/seed CCCUGAG)	1.00E-04	Moderate (predicted)	MYL9	Actin Cytoskeleton Signaling,Agranulocyte Adhesion and Diapedesis,Axonal Guidance Signaling,Calcium Signaling,Cardiac Hypertrophy Signaling,Cdc42 Signaling,Cellular Effects of Sildenafil (Viagra),CXCR4 Signaling,Epithelial Adherens Junction Signaling,Gα12/13 Signaling,Hepatic Fibrosis / Hepatic Stellate Cell Activation,IL-8 Signaling,ILK Signaling,Integrin Signaling,PAK Signaling,Phospholipase C …
3	mmu-miR-351	miR-125b-5p (and other miRNAs w/seed CCCUGAG)	1.00E-04	High (predicted)	MYO7A	Epithelial Adherens Junction Signaling,Germ Cell-Sertoli Cell Junction Signaling,Sertoli Cell-Sertoli Cell Junction Signaling
3	mmu-miR-351	miR-125b-5p (and other miRNAs w/seed CCCUGAG)	1.00E-04	High (predicted)	MYT1	Cyclins and Cell Cycle Regulation
3	mmu-miR-351	miR-125b-5p (and other miRNAs w/seed CCCUGAG)	1.00E-04	High (predicted)	NCOR2	Aryl Hydrocarbon Receptor Signaling,Estrogen Receptor Signaling,Glucocorticoid Receptor Signaling,Huntington's Disease Signaling,LXR/RXR Activation,PPAR Signaling,PPARα/RXRα Activation,RAR Activation,TR/RXR Activation,VDR/RXR Activation,Xenobiotic Metabolism Signaling
3	mmu-miR-351	miR-125b-5p (and other miRNAs w/seed CCCUGAG)	1.00E-04	High (predicted)	NEDD9	Integrin Signaling
3	mmu-miR-351	miR-125b-5p (and other miRNAs w/seed CCCUGAG)	1.00E-04	Moderate (predicted)	NFATC1	April Mediated Signaling,Axonal Guidance Signaling,B Cell Activating Factor Signaling,B Cell Receptor Signaling,Calcium Signaling,CD28 Signaling in T Helper Cells,ERK/MAPK Signaling,fMLP Signaling in Neutrophils,Glucocorticoid Receptor Signaling,Gαq Signaling,iCOS-iCOSL Signaling in T Helper Cells,IL-4 Signaling,Netrin Signaling,Nur77 Signaling in T Lymphocytes,Phospholipase C Signaling,PI3K Sign…
3	mmu-miR-351	miR-125b-5p (and other miRNAs w/seed CCCUGAG)	1.00E-04	Moderate (predicted)	NFATC4	Adipogenesis pathway,April Mediated Signaling,Axonal Guidance Signaling,B Cell Activating Factor Signaling,B Cell Receptor Signaling,Calcium Signaling,Cardiac Hypertrophy Signaling,CD28 Signaling in T Helper Cells,fMLP Signaling in Neutrophils,Glucocorticoid Receptor Signaling,Gαq Signaling,iCOS-iCOSL Signaling in T Helper Cells,IL-4 Signaling,Netrin Signaling,Phospholipase C Signaling,PI3K Signa…
3	mmu-miR-351	miR-125b-5p (and other miRNAs w/seed CCCUGAG)	1.00E-04	High (predicted)	NFIB	Aryl Hydrocarbon Receptor Signaling
3	mmu-miR-351	miR-125b-5p (and other miRNAs w/seed CCCUGAG)	1.00E-04	Moderate (predicted)	NOTCH2	Epithelial Adherens Junction Signaling,Notch Signaling,Regulation of the Epithelial-Mesenchymal Transition Pathway
3	mmu-miR-351	miR-125b-5p (and other miRNAs w/seed CCCUGAG)	1.00E-04	High (predicted)	NRG3	Agrin Interactions at Neuromuscular Junction,ErbB Signaling,ErbB2-ErbB3 Signaling,ErbB4 Signaling,Neuregulin Signaling
3	mmu-miR-351	miR-125b-5p (and other miRNAs w/seed CCCUGAG)	1.00E-04	Moderate (predicted)	NTF4	Axonal Guidance Signaling,Human Embryonic Stem Cell Pluripotency,Neurotrophin/TRK Signaling,Thyroid Cancer Signaling
3	mmu-miR-351	miR-125b-5p (and other miRNAs w/seed CCCUGAG)	1.00E-04	High (predicted)	NUMBL	Notch Signaling
3	mmu-miR-351	miR-125b-5p (and other miRNAs w/seed CCCUGAG)	1.00E-04	High (predicted)	ORC2	Cell Cycle Control of Chromosomal Replication
3	mmu-miR-351	miR-125b-5p (and other miRNAs w/seed CCCUGAG)	1.00E-04	Moderate (predicted)	ORC4	Cell Cycle Control of Chromosomal Replication
3	mmu-miR-351	miR-125b-5p (and other miRNAs w/seed CCCUGAG)	1.00E-04	High (predicted)	PAFAH1B1	Reelin Signaling in Neurons
3	mmu-miR-351	miR-125b-5p (and other miRNAs w/seed CCCUGAG)	1.00E-04	High (predicted)	PAPOLA	Cleavage and Polyadenylation of Pre-mRNA
3	mmu-miR-351	miR-125b-5p (and other miRNAs w/seed CCCUGAG)	1.00E-04	Moderate (predicted)	PARP11	Death Receptor Signaling,Retinoic acid Mediated Apoptosis Signaling,UVA-Induced MAPK Signaling
3	mmu-miR-351	miR-125b-5p (and other miRNAs w/seed CCCUGAG)	1.00E-04	High (predicted)	PARP14	Death Receptor Signaling,Retinoic acid Mediated Apoptosis Signaling,UVA-Induced MAPK Signaling
3	mmu-miR-351	miR-125b-5p (and other miRNAs w/seed CCCUGAG)	1.00E-04	High (predicted)	PCGF6	Role of Oct4 in Mammalian Embryonic Stem Cell Pluripotency
3	mmu-miR-351	miR-125b-5p (and other miRNAs w/seed CCCUGAG)	1.00E-04	High (predicted)	PDE7A	cAMP-mediated signaling,Cardiac β-adrenergic Signaling,G-Protein Coupled Receptor Signaling,Gustation Pathway,Protein Kinase A Signaling,Relaxin Signaling,tRNA Splicing
3	mmu-miR-351	miR-125b-5p (and other miRNAs w/seed CCCUGAG)	1.00E-04	Moderate (predicted)	PDIA3	14-3-3-mediated Signaling,Aldosterone Signaling in Epithelial Cells,Antigen Presentation Pathway,Antioxidant Action of Vitamin C,Axonal Guidance Signaling,Cardiac Hypertrophy Signaling,Cellular Effects of Sildenafil (Viagra),CREB Signaling in Neurons,Dendritic Cell Maturation,Dopamine-DARPP32 Feedback in cAMP Signaling,Endothelin-1 Signaling,Gap Junction Signaling,Glioblastoma Multiforme Signalin…
3	mmu-miR-351	miR-125b-5p (and other miRNAs w/seed CCCUGAG)	1.00E-04	High (predicted)	PIK3C2B	14-3-3-mediated Signaling,3-phosphoinositide Biosynthesis,Actin Cytoskeleton Signaling,Acute Myeloid Leukemia Signaling,Aldosterone Signaling in Epithelial Cells,AMPK Signaling,Amyotrophic Lateral Sclerosis Signaling,Angiopoietin Signaling,Antiproliferative Role of Somatostatin Receptor 2,Axonal Guidance Signaling,B Cell Receptor Signaling,Breast Cancer Regulation by Stathmin1,Cardiac Hypertrophy…
3	mmu-miR-351	miR-125b-5p (and other miRNAs w/seed CCCUGAG)	1.00E-04	High (predicted)	PIK3CD	14-3-3-mediated Signaling,3-phosphoinositide Biosynthesis,Actin Cytoskeleton Signaling,Acute Myeloid Leukemia Signaling,Acute Phase Response Signaling,Aldosterone Signaling in Epithelial Cells,AMPK Signaling,Amyotrophic Lateral Sclerosis Signaling,Angiopoietin Signaling,Antiproliferative Role of Somatostatin Receptor 2,Axonal Guidance Signaling,B Cell Receptor Signaling,Breast Cancer Regulation b…
3	mmu-miR-351	miR-125b-5p (and other miRNAs w/seed CCCUGAG)	1.00E-04	High (predicted)	PIK3R5	14-3-3-mediated Signaling,3-phosphoinositide Biosynthesis,Actin Cytoskeleton Signaling,Acute Myeloid Leukemia Signaling,Aldosterone Signaling in Epithelial Cells,AMPK Signaling,Amyotrophic Lateral Sclerosis Signaling,Angiopoietin Signaling,Antiproliferative Role of Somatostatin Receptor 2,Axonal Guidance Signaling,B Cell Receptor Signaling,Breast Cancer Regulation by Stathmin1,Cardiac Hypertrophy…
3	mmu-miR-351	miR-125b-5p (and other miRNAs w/seed CCCUGAG)	1.00E-04	High (predicted)	PIP4K2B	3-phosphoinositide Biosynthesis,Actin Cytoskeleton Signaling,Aldosterone Signaling in Epithelial Cells,D-myo-inositol (1,4,5)-Trisphosphate Biosynthesis,Rac Signaling,Regulation of Actin-based Motility by Rho,RhoA Signaling,RhoGDI Signaling,Signaling by Rho Family GTPases,Superpathway of Inositol Phosphate Compounds
3	mmu-miR-351	miR-125b-5p (and other miRNAs w/seed CCCUGAG)	1.00E-04	High (predicted)	PIP5K1C	3-phosphoinositide Biosynthesis,Actin Cytoskeleton Signaling,Aldosterone Signaling in Epithelial Cells,Clathrin-mediated Endocytosis Signaling,D-myo-inositol (1,4,5)-Trisphosphate Biosynthesis,Rac Signaling,Regulation of Actin-based Motility by Rho,RhoA Signaling,RhoGDI Signaling,Signaling by Rho Family GTPases,Superpathway of Inositol Phosphate Compounds
3	mmu-miR-351	miR-125b-5p (and other miRNAs w/seed CCCUGAG)	1.00E-04	Moderate (predicted)	PLA2G16	Antioxidant Action of Vitamin C,Atherosclerosis Signaling,Eicosanoid Signaling,Endothelin-1 Signaling,Phospholipases,Role of MAPK Signaling in the Pathogenesis of Influenza,Sperm Motility,Synaptic Long Term Depression
3	mmu-miR-351	miR-125b-5p (and other miRNAs w/seed CCCUGAG)	1.00E-04	Moderate (predicted)	PLA2G2D	Antioxidant Action of Vitamin C,Atherosclerosis Signaling,CCR3 Signaling in Eosinophils,Eicosanoid Signaling,Endothelin-1 Signaling,ERK/MAPK Signaling,Fc Epsilon RI Signaling,MIF Regulation of Innate Immunity,MIF-mediated Glucocorticoid Regulation,p38 MAPK Signaling,Phospholipase C Signaling,Phospholipases,Role of MAPK Signaling in the Pathogenesis of Influenza,Sperm Motility,Synaptic Long Term D…
3	mmu-miR-351	miR-125b-5p (and other miRNAs w/seed CCCUGAG)	1.00E-04	Moderate (predicted)	PLA2G5	Antioxidant Action of Vitamin C,Atherosclerosis Signaling,CCR3 Signaling in Eosinophils,Eicosanoid Signaling,Endothelin-1 Signaling,ERK/MAPK Signaling,Fc Epsilon RI Signaling,MIF Regulation of Innate Immunity,MIF-mediated Glucocorticoid Regulation,p38 MAPK Signaling,Phospholipase C Signaling,Phospholipases,Role of MAPK Signaling in the Pathogenesis of Influenza,Sperm Motility,Synaptic Long Term D…
3	mmu-miR-351	miR-125b-5p (and other miRNAs w/seed CCCUGAG)	1.00E-04	Moderate (predicted)	PLCB3	14-3-3-mediated Signaling,Aldosterone Signaling in Epithelial Cells,Antioxidant Action of Vitamin C,Axonal Guidance Signaling,Breast Cancer Regulation by Stathmin1,Cardiac Hypertrophy Signaling,CCR3 Signaling in Eosinophils,Cellular Effects of Sildenafil (Viagra),Chemokine Signaling,Cholecystokinin/Gastrin-mediated Signaling,CREB Signaling in Neurons,CXCR4 Signaling,D-myo-inositol (1,4,5)-Trispho…
3	mmu-miR-351	miR-125b-5p (and other miRNAs w/seed CCCUGAG)	1.00E-04	High (predicted)	PLXNA1	Axonal Guidance Signaling,RhoA Signaling,Semaphorin Signaling in Neurons
3	mmu-miR-351	miR-125b-5p (and other miRNAs w/seed CCCUGAG)	1.00E-04	High (predicted)	PPARA	FXR/RXR Activation,Hepatic Cholestasis,LPS/IL-1 Mediated Inhibition of RXR Function,PPAR Signaling,PPARα/RXRα Activation,Production of Nitric Oxide and Reactive Oxygen Species in Macrophages,PXR/RXR Activation,Toll-like Receptor Signaling
3	mmu-miR-351	miR-125b-5p (and other miRNAs w/seed CCCUGAG)	1.00E-04	High (predicted)	PPAT	5-aminoimidazole Ribonucleotide Biosynthesis I,AMPK Signaling,Purine Nucleotides De Novo Biosynthesis II
3	mmu-miR-351	miR-125b-5p (and other miRNAs w/seed CCCUGAG)	1.00E-04	High (predicted)	PPM1A	AMPK Signaling
3	mmu-miR-351	miR-125b-5p (and other miRNAs w/seed CCCUGAG)	1.00E-04	High (predicted)	PPP1CA	3-phosphoinositide Biosynthesis,3-phosphoinositide Degradation,Breast Cancer Regulation by Stathmin1,Cardiac β-adrenergic Signaling,CDK5 Signaling,D-myo-inositol (1,4,5,6)-Tetrakisphosphate Biosynthesis,D-myo-inositol (3,4,5,6)-tetrakisphosphate Biosynthesis,D-myo-inositol-5-phosphate Metabolism,Dopamine Receptor Signaling,Dopamine-DARPP32 Feedback in cAMP Signaling,EIF2 Signaling,ERK/MAPK Signal…
3	mmu-miR-351	miR-125b-5p (and other miRNAs w/seed CCCUGAG)	1.00E-04	Moderate (predicted)	PPP1R12B	Actin Cytoskeleton Signaling,Actin Nucleation by ARP-WASP Complex,CCR3 Signaling in Eosinophils,Cdc42 Signaling,Cellular Effects of Sildenafil (Viagra),Chemokine Signaling,Integrin Signaling,Phospholipase C Signaling,Regulation of Actin-based Motility by Rho,RhoA Signaling,RhoGDI Signaling,Signaling by Rho Family GTPases,Thrombin Signaling
3	mmu-miR-351	miR-125b-5p (and other miRNAs w/seed CCCUGAG)	1.00E-04	High (predicted)	PPP2CA	AMPK Signaling,Breast Cancer Regulation by Stathmin1,Cardiac β-adrenergic Signaling,CDK5 Signaling,Cell Cycle Regulation by BTG Family Proteins,Ceramide Signaling,CTLA4 Signaling in Cytotoxic T Lymphocytes,Cyclins and Cell Cycle Regulation,Dopamine Receptor Signaling,Dopamine-DARPP32 Feedback in cAMP Signaling,ERK/MAPK Signaling,HIPPO signaling,ILK Signaling,Mitotic Roles of Polo-Like Kinase,mTOR…
3	mmu-miR-351	miR-125b-5p (and other miRNAs w/seed CCCUGAG)	1.00E-04	Moderate (predicted)	PPP2R1B	AMPK Signaling,Breast Cancer Regulation by Stathmin1,Cardiac β-adrenergic Signaling,CDK5 Signaling,Cell Cycle Regulation by BTG Family Proteins,Ceramide Signaling,CTLA4 Signaling in Cytotoxic T Lymphocytes,Cyclins and Cell Cycle Regulation,Dopamine Receptor Signaling,Dopamine-DARPP32 Feedback in cAMP Signaling,ERK/MAPK Signaling,HIPPO signaling,ILK Signaling,Mitotic Roles of Polo-Like Kinase,mTOR…
3	mmu-miR-351	miR-125b-5p (and other miRNAs w/seed CCCUGAG)	1.00E-04	High (predicted)	PPP2R4	3-phosphoinositide Biosynthesis,3-phosphoinositide Degradation,AMPK Signaling,Breast Cancer Regulation by Stathmin1,Cardiac β-adrenergic Signaling,CDK5 Signaling,Cell Cycle Regulation by BTG Family Proteins,Ceramide Signaling,CTLA4 Signaling in Cytotoxic T Lymphocytes,Cyclins and Cell Cycle Regulation,D-myo-inositol (1,4,5,6)-Tetrakisphosphate Biosynthesis,D-myo-inositol (3,4,5,6)-tetrakisphospha…
3	mmu-miR-351	miR-125b-5p (and other miRNAs w/seed CCCUGAG)	1.00E-04	High (predicted)	PPP2R5C	AMPK Signaling,Breast Cancer Regulation by Stathmin1,Cardiac β-adrenergic Signaling,CDK5 Signaling,Cell Cycle Regulation by BTG Family Proteins,Ceramide Signaling,CTLA4 Signaling in Cytotoxic T Lymphocytes,Cyclins and Cell Cycle Regulation,Dopamine Receptor Signaling,Dopamine-DARPP32 Feedback in cAMP Signaling,ERK/MAPK Signaling,HIPPO signaling,ILK Signaling,Mitotic Roles of Polo-Like Kinase,mTOR…
3	mmu-miR-351	miR-125b-5p (and other miRNAs w/seed CCCUGAG)	1.00E-04	Moderate (predicted)	PPP3R2	Axonal Guidance Signaling,B Cell Receptor Signaling,Calcium Signaling,Calcium-induced T Lymphocyte Apoptosis,cAMP-mediated signaling,Cardiac Hypertrophy Signaling,CD28 Signaling in T Helper Cells,Clathrin-mediated Endocytosis Signaling,Dopamine-DARPP32 Feedback in cAMP Signaling,fMLP Signaling in Neutrophils,Gap Junction Signaling,Glucocorticoid Receptor Signaling,GM-CSF Signaling,Gαq Signaling,i…
3	mmu-miR-351	miR-125b-5p (and other miRNAs w/seed CCCUGAG)	1.00E-04	Moderate (predicted)	PRF1	Allograft Rejection Signaling,Autoimmune Thyroid Disease Signaling,Crosstalk between Dendritic Cells and Natural Killer Cells,Cytotoxic T Lymphocyte-mediated Apoptosis of Target Cells,Graft-versus-Host Disease Signaling,Granzyme A Signaling,Granzyme B Signaling,Tumoricidal Function of Hepatic Natural Killer Cells,Type I Diabetes Mellitus Signaling
3	mmu-miR-351	miR-125b-5p (and other miRNAs w/seed CCCUGAG)	1.00E-04	High (predicted)	PRKAA2	AMPK Signaling,eNOS Signaling,Glucocorticoid Receptor Signaling,mTOR Signaling,PPARα/RXRα Activation,Pyridoxal 5'-phosphate Salvage Pathway,Salvage Pathways of Pyrimidine Ribonucleotides,Type II Diabetes Mellitus Signaling
3	mmu-miR-351	miR-125b-5p (and other miRNAs w/seed CCCUGAG)	1.00E-04	High (predicted)	PVRL2	Crosstalk between Dendritic Cells and Natural Killer Cells,Epithelial Adherens Junction Signaling,Germ Cell-Sertoli Cell Junction Signaling,Sertoli Cell-Sertoli Cell Junction Signaling,Tight Junction Signaling
3	mmu-miR-351	miR-125b-5p (and other miRNAs w/seed CCCUGAG)	1.00E-04	High (predicted)	RAB8B	Germ Cell-Sertoli Cell Junction Signaling,Sertoli Cell-Sertoli Cell Junction Signaling
3	mmu-miR-351	miR-125b-5p (and other miRNAs w/seed CCCUGAG)	1.00E-04	High (predicted)	RAF1	14-3-3-mediated Signaling,Actin Cytoskeleton Signaling,Acute Myeloid Leukemia Signaling,Acute Phase Response Signaling,Aldosterone Signaling in Epithelial Cells,Apoptosis Signaling,Axonal Guidance Signaling,B Cell Receptor Signaling,Bladder Cancer Signaling,BMP signaling pathway,Breast Cancer Regulation by Stathmin1,cAMP-mediated signaling,Cardiac Hypertrophy Signaling,CCR3 Signaling in Eosinophi…
3	mmu-miR-351	miR-125b-5p (and other miRNAs w/seed CCCUGAG)	1.00E-04	High (predicted)	REST	Huntington's Disease Signaling,Role of Oct4 in Mammalian Embryonic Stem Cell Pluripotency,Transcriptional Regulatory Network in Embryonic Stem Cells
3	mmu-miR-351	miR-125b-5p (and other miRNAs w/seed CCCUGAG)	1.00E-04	High (predicted)	RET	GDNF Family Ligand-Receptor Interactions,Thyroid Cancer Signaling
3	mmu-miR-351	miR-125b-5p (and other miRNAs w/seed CCCUGAG)	1.00E-04	Moderate (predicted)	RFC5	Hereditary Breast Cancer Signaling,Mismatch Repair in Eukaryotes,Role of BRCA1 in DNA Damage Response,Role of CHK Proteins in Cell Cycle Checkpoint Control
3	mmu-miR-351	miR-125b-5p (and other miRNAs w/seed CCCUGAG)	1.00E-04	High (predicted)	RHOQ	Actin Nucleation by ARP-WASP Complex,Cardiac Hypertrophy Signaling,Cholecystokinin/Gastrin-mediated Signaling,Colorectal Cancer Metastasis Signaling,CXCR4 Signaling,Germ Cell-Sertoli Cell Junction Signaling,Glioblastoma Multiforme Signaling,Glioma Invasiveness Signaling,Gαq Signaling,HMGB1 Signaling,IL-8 Signaling,ILK Signaling,Insulin Receptor Signaling,Integrin Signaling,Molecular Mechanisms of…
3	mmu-miR-351	miR-125b-5p (and other miRNAs w/seed CCCUGAG)	1.00E-04	High (predicted)	RHOT2	Actin Nucleation by ARP-WASP Complex,Cardiac Hypertrophy Signaling,Cholecystokinin/Gastrin-mediated Signaling,Colorectal Cancer Metastasis Signaling,CXCR4 Signaling,Germ Cell-Sertoli Cell Junction Signaling,Glioblastoma Multiforme Signaling,Glioma Invasiveness Signaling,Gαq Signaling,HMGB1 Signaling,IL-8 Signaling,ILK Signaling,Integrin Signaling,Mitochondrial Dysfunction,Molecular Mechanisms of …
3	mmu-miR-351	miR-125b-5p (and other miRNAs w/seed CCCUGAG)	1.00E-04	High (predicted)	RND2	Actin Nucleation by ARP-WASP Complex,Cardiac Hypertrophy Signaling,Cholecystokinin/Gastrin-mediated Signaling,Colorectal Cancer Metastasis Signaling,CXCR4 Signaling,Germ Cell-Sertoli Cell Junction Signaling,Glioblastoma Multiforme Signaling,Glioma Invasiveness Signaling,Gαq Signaling,HMGB1 Signaling,IL-8 Signaling,ILK Signaling,Integrin Signaling,Molecular Mechanisms of Cancer,mTOR Signaling,phag…
3	mmu-miR-351	miR-125b-5p (and other miRNAs w/seed CCCUGAG)	1.00E-04	Moderate (predicted)	RPL28	EIF2 Signaling
3	mmu-miR-351	miR-125b-5p (and other miRNAs w/seed CCCUGAG)	1.00E-04	Moderate (predicted)	RPL36A	EIF2 Signaling
3	mmu-miR-351	miR-125b-5p (and other miRNAs w/seed CCCUGAG)	1.00E-04	High (predicted)	RPS6KA1	14-3-3-mediated Signaling,Adipogenesis pathway,Antiproliferative Role of TOB in T Cell Signaling,Apoptosis Signaling,cAMP-mediated signaling,Cardiac Hypertrophy Signaling,Cell Cycle: G2/M DNA Damage Checkpoint Regulation,CNTF Signaling,CREB Signaling in Neurons,ERK/MAPK Signaling,ERK5 Signaling,FLT3 Signaling in Hematopoietic Progenitor Cells,G-Protein Coupled Receptor Signaling,Growth Hormone Si…
3	mmu-miR-351	miR-125b-5p (and other miRNAs w/seed CCCUGAG)	1.00E-04	High (predicted)	SAA4	Acute Phase Response Signaling,Atherosclerosis Signaling,Clathrin-mediated Endocytosis Signaling,FXR/RXR Activation,IL-12 Signaling and Production in Macrophages,LXR/RXR Activation,Production of Nitric Oxide and Reactive Oxygen Species in Macrophages
3	mmu-miR-351	miR-125b-5p (and other miRNAs w/seed CCCUGAG)	1.00E-04	High (predicted)	SEMA4B	Axonal Guidance Signaling
3	mmu-miR-351	miR-125b-5p (and other miRNAs w/seed CCCUGAG)	1.00E-04	High (predicted)	SEMA4C	Axonal Guidance Signaling
3	mmu-miR-351	miR-125b-5p (and other miRNAs w/seed CCCUGAG)	1.00E-04	High (predicted)	SEMA4D	Axonal Guidance Signaling,Semaphorin Signaling in Neurons
3	mmu-miR-351	miR-125b-5p (and other miRNAs w/seed CCCUGAG)	1.00E-04	High (predicted)	SEMA4F	Axonal Guidance Signaling
3	mmu-miR-351	miR-125b-5p (and other miRNAs w/seed CCCUGAG)	1.00E-04	Moderate (predicted)	SFRP5	Role of Macrophages, Fibroblasts and Endothelial Cells in Rheumatoid Arthritis,Role of Osteoblasts, Osteoclasts and Chondrocytes in Rheumatoid Arthritis,Wnt/β-catenin Signaling
3	mmu-miR-351	miR-125b-5p (and other miRNAs w/seed CCCUGAG)	1.00E-04	High (predicted)	SH3BP4	Clathrin-mediated Endocytosis Signaling
3	mmu-miR-351	miR-125b-5p (and other miRNAs w/seed CCCUGAG)	1.00E-04	High (predicted)	SLC19A1	Hereditary Breast Cancer Signaling,Mismatch Repair in Eukaryotes,Role of BRCA1 in DNA Damage Response,Role of CHK Proteins in Cell Cycle Checkpoint Control
3	mmu-miR-351	miR-125b-5p (and other miRNAs w/seed CCCUGAG)	1.00E-04	High (predicted)	SLC23A2	Antioxidant Action of Vitamin C,Vitamin-C Transport
3	mmu-miR-351	miR-125b-5p (and other miRNAs w/seed CCCUGAG)	1.00E-04	Moderate (predicted)	SLC25A10	Induction of Apoptosis by HIV1
3	mmu-miR-351	miR-125b-5p (and other miRNAs w/seed CCCUGAG)	1.00E-04	High (predicted)	SMAD2	Antiproliferative Role of TOB in T Cell Signaling,Colorectal Cancer Metastasis Signaling,Factors Promoting Cardiogenesis in Vertebrates,Glucocorticoid Receptor Signaling,Hepatic Fibrosis / Hepatic Stellate Cell Activation,HIPPO signaling,Human Embryonic Stem Cell Pluripotency,Molecular Mechanisms of Cancer,Pancreatic Adenocarcinoma Signaling,PPARα/RXRα Activation,RAR Activation,Regulation of IL-2…
3	mmu-miR-351	miR-125b-5p (and other miRNAs w/seed CCCUGAG)	1.00E-04	High (predicted)	SMAD4	Antiproliferative Role of TOB in T Cell Signaling,BMP signaling pathway,Cardiomyocyte Differentiation via BMP Receptors,Cell Cycle: G1/S Checkpoint Regulation,Chronic Myeloid Leukemia Signaling,Colorectal Cancer Metastasis Signaling,Factors Promoting Cardiogenesis in Vertebrates,Glucocorticoid Receptor Signaling,Hepatic Fibrosis / Hepatic Stellate Cell Activation,HIPPO signaling,Human Embryonic S…
3	mmu-miR-351	miR-125b-5p (and other miRNAs w/seed CCCUGAG)	1.00E-04	High (predicted)	SMARCD2	AMPK Signaling,Glucocorticoid Receptor Signaling,Hereditary Breast Cancer Signaling,RAR Activation,Role of BRCA1 in DNA Damage Response
3	mmu-miR-351	miR-125b-5p (and other miRNAs w/seed CCCUGAG)	1.00E-04	Moderate (predicted)	SMC2	ATM Signaling
3	mmu-miR-351	miR-125b-5p (and other miRNAs w/seed CCCUGAG)	1.00E-04	Experimentally Observed	SMO	Adipogenesis pathway,Axonal Guidance Signaling,Basal Cell Carcinoma Signaling,Colorectal Cancer Metastasis Signaling,Corticotropin Releasing Hormone Signaling,Factors Promoting Cardiogenesis in Vertebrates,Glioblastoma Multiforme Signaling,Human Embryonic Stem Cell Pluripotency,Molecular Mechanisms of Cancer,Mouse Embryonic Stem Cell Pluripotency,Ovarian Cancer Signaling,PCP pathway,Protein Kinas…
3	mmu-miR-351	miR-125b-5p (and other miRNAs w/seed CCCUGAG)	1.00E-04	High (predicted)	SMURF1	BMP signaling pathway,Protein Ubiquitination Pathway,Regulation of the Epithelial-Mesenchymal Transition Pathway,Role of Osteoblasts, Osteoclasts and Chondrocytes in Rheumatoid Arthritis,TGF-β Signaling,Tight Junction Signaling
3	mmu-miR-351	miR-125b-5p (and other miRNAs w/seed CCCUGAG)	1.00E-04	High (predicted)	SOCS4	Acute Phase Response Signaling,Growth Hormone Signaling,IGF-1 Signaling,JAK/Stat Signaling,Prolactin Signaling,Role of JAK2 in Hormone-like Cytokine Signaling,STAT3 Pathway,Type I Diabetes Mellitus Signaling,Type II Diabetes Mellitus Signaling
3	mmu-miR-351	miR-125b-5p (and other miRNAs w/seed CCCUGAG)	1.00E-04	High (predicted)	SOX11	Wnt/β-catenin Signaling
3	mmu-miR-351	miR-125b-5p (and other miRNAs w/seed CCCUGAG)	1.00E-04	High (predicted)	SP1	Aryl Hydrocarbon Receptor Signaling,ErbB2-ErbB3 Signaling,Estrogen-Dependent Breast Cancer Signaling,Gap Junction Signaling,HMGB1 Signaling,Huntington's Disease Signaling,IL-10 Signaling,Prolactin Signaling,Telomerase Signaling,VDR/RXR Activation
3	mmu-miR-351	miR-125b-5p (and other miRNAs w/seed CCCUGAG)	1.00E-04	Moderate (predicted)	SP3	Gap Junction Signaling
3	mmu-miR-351	miR-125b-5p (and other miRNAs w/seed CCCUGAG)	1.00E-04	High (predicted)	SPTB	Sertoli Cell-Sertoli Cell Junction Signaling
3	mmu-miR-351	miR-125b-5p (and other miRNAs w/seed CCCUGAG)	1.00E-04	High (predicted)	SRF	Cardiac Hypertrophy Signaling,Cholecystokinin/Gastrin-mediated Signaling,EGF Signaling,ERK/MAPK Signaling,Growth Hormone Signaling,IGF-1 Signaling,IL-6 Signaling,LPS-stimulated MAPK Signaling,p38 MAPK Signaling,PDGF Signaling,PEDF Signaling
3	mmu-miR-351	miR-125b-5p (and other miRNAs w/seed CCCUGAG)	1.00E-04	High (predicted)	SRGAP2	Axonal Guidance Signaling
3	mmu-miR-351	miR-125b-5p (and other miRNAs w/seed CCCUGAG)	1.00E-04	High (predicted)	STAT3	Acute Myeloid Leukemia Signaling,Acute Phase Response Signaling,cAMP-mediated signaling,CD40 Signaling,CNTF Signaling,Colorectal Cancer Metastasis Signaling,EGF Signaling,Ephrin Receptor Signaling,ErbB2-ErbB3 Signaling,ERK/MAPK Signaling,FGF Signaling,FLT3 Signaling in Hematopoietic Progenitor Cells,G-Protein Coupled Receptor Signaling,Glucocorticoid Receptor Signaling,GM-CSF Signaling,Growth Hor…
3	mmu-miR-351	miR-125b-5p (and other miRNAs w/seed CCCUGAG)	1.00E-04	High (predicted)	SUV39H1	Bladder Cancer Signaling,Cell Cycle: G1/S Checkpoint Regulation,Chronic Myeloid Leukemia Signaling,Cyclins and Cell Cycle Regulation,Glioma Signaling,Molecular Mechanisms of Cancer,Non-Small Cell Lung Cancer Signaling,Ovarian Cancer Signaling,Pancreatic Adenocarcinoma Signaling,Prostate Cancer Signaling,Small Cell Lung Cancer Signaling
3	mmu-miR-351	miR-125b-5p (and other miRNAs w/seed CCCUGAG)	1.00E-04	Moderate (predicted)	TCF7	Adipogenesis pathway,PEDF Signaling,Prolactin Signaling
3	mmu-miR-351	miR-125b-5p (and other miRNAs w/seed CCCUGAG)	1.00E-04	Moderate (predicted)	TJAP1	Sertoli Cell-Sertoli Cell Junction Signaling
3	mmu-miR-351	miR-125b-5p (and other miRNAs w/seed CCCUGAG)	1.00E-04	High (predicted)	TLE3	Wnt/β-catenin Signaling
3	mmu-miR-351	miR-125b-5p (and other miRNAs w/seed CCCUGAG)	1.00E-04	High (predicted)	TLK2	ATM Signaling,Role of CHK Proteins in Cell Cycle Checkpoint Control
3	mmu-miR-351	miR-125b-5p (and other miRNAs w/seed CCCUGAG)	1.00E-04	High (predicted)	TNFAIP3	CD40 Signaling,NF-κB Signaling,TNFR1 Signaling,TNFR2 Signaling,Toll-like Receptor Signaling
3	mmu-miR-351	miR-125b-5p (and other miRNAs w/seed CCCUGAG)	1.00E-04	High (predicted)	TNFRSF1B	Acute Phase Response Signaling,Apoptosis Signaling,Ceramide Signaling,Crosstalk between Dendritic Cells and Natural Killer Cells,Death Receptor Signaling,Dendritic Cell Maturation,Granulocyte Adhesion and Diapedesis,Hepatic Cholestasis,Hepatic Fibrosis / Hepatic Stellate Cell Activation,HMGB1 Signaling,IL-6 Signaling,Induction of Apoptosis by HIV1,LPS/IL-1 Mediated Inhibition of RXR Function,LXR/…
3	mmu-miR-351	miR-125b-5p (and other miRNAs w/seed CCCUGAG)	1.00E-04	Experimentally Observed,Moderate (predicted)	TP53	Adipogenesis pathway,Amyotrophic Lateral Sclerosis Signaling,Apoptosis Signaling,Aryl Hydrocarbon Receptor Signaling,ATM Signaling,Basal Cell Carcinoma Signaling,Bladder Cancer Signaling,Breast Cancer Regulation by Stathmin1,Cell Cycle: G1/S Checkpoint Regulation,Cell Cycle: G2/M DNA Damage Checkpoint Regulation,Chronic Myeloid Leukemia Signaling,Colorectal Cancer Metastasis Signaling,Cyclins and…
3	mmu-miR-351	miR-125b-5p (and other miRNAs w/seed CCCUGAG)	1.00E-04	Moderate (predicted)	TP73	14-3-3-mediated Signaling,Aryl Hydrocarbon Receptor Signaling,ATM Signaling,p53 Signaling
3	mmu-miR-351	miR-125b-5p (and other miRNAs w/seed CCCUGAG)	1.00E-04	High (predicted)	TRAF6	Activation of IRF by Cytosolic Pattern Recognition Receptors,Acute Phase Response Signaling,April Mediated Signaling,B Cell Activating Factor Signaling,CD40 Signaling,Dendritic Cell Maturation,Glucocorticoid Receptor Signaling,Hepatic Cholestasis,IL-1 Signaling,IL-10 Signaling,IL-12 Signaling and Production in Macrophages,IL-17 Signaling,IL-17A Signaling in Airway Cells,IL-17A Signaling in Fibrob…
3	mmu-miR-351	miR-125b-5p (and other miRNAs w/seed CCCUGAG)	1.00E-04	High (predicted)	TXNRD1	Antioxidant Action of Vitamin C,NRF2-mediated Oxidative Stress Response,Thioredoxin Pathway,Vitamin-C Transport
3	mmu-miR-351	miR-125b-5p (and other miRNAs w/seed CCCUGAG)	1.00E-04	High (predicted)	TXNRD3	Antioxidant Action of Vitamin C,Thioredoxin Pathway,Vitamin-C Transport
3	mmu-miR-351	miR-125b-5p (and other miRNAs w/seed CCCUGAG)	1.00E-04	Moderate (predicted)	UBA52	EIF2 Signaling
3	mmu-miR-351	miR-125b-5p (and other miRNAs w/seed CCCUGAG)	1.00E-04	High (predicted)	UNC5C	Axonal Guidance Signaling,Netrin Signaling
3	mmu-miR-351	miR-125b-5p (and other miRNAs w/seed CCCUGAG)	1.00E-04	High (predicted)	VANGL1	PCP pathway
3	mmu-miR-351	miR-125b-5p (and other miRNAs w/seed CCCUGAG)	1.00E-04	High (predicted)	VAV3	Actin Cytoskeleton Signaling,B Cell Receptor Signaling,Ephrin A Signaling,Ephrin B Signaling,Fc Epsilon RI Signaling,Fcγ Receptor-mediated Phagocytosis in Macrophages and Monocytes,Gα12/13 Signaling,Leukocyte Extravasation Signaling,Natural Killer Cell Signaling,PI3K Signaling in B Lymphocytes,PKCθ Signaling in T Lymphocytes,Regulation of IL-2 Expression in Activated and Anergic T Lymphocytes,T C…
3	mmu-miR-351	miR-125b-5p (and other miRNAs w/seed CCCUGAG)	1.00E-04	High (predicted)	VDR	TGF-β Signaling,VDR/RXR Activation
3	mmu-miR-351	miR-125b-5p (and other miRNAs w/seed CCCUGAG)	1.00E-04	High (predicted)	VEGFA	Amyotrophic Lateral Sclerosis Signaling,Axonal Guidance Signaling,Bladder Cancer Signaling,Clathrin-mediated Endocytosis Signaling,Colorectal Cancer Metastasis Signaling,Corticotropin Releasing Hormone Signaling,eNOS Signaling,Ephrin Receptor Signaling,Hepatic Fibrosis / Hepatic Stellate Cell Activation,HIF1α Signaling,Hypoxia Signaling in the Cardiovascular System,IL-6 Signaling,IL-8 Signaling,I…
3	mmu-miR-351	miR-125b-5p (and other miRNAs w/seed CCCUGAG)	1.00E-04	Moderate (predicted)	VPS33A	autophagy,phagosome maturation
3	mmu-miR-351	miR-125b-5p (and other miRNAs w/seed CCCUGAG)	1.00E-04	High (predicted)	YES1	Epithelial Adherens Junction Signaling,Fcγ Receptor-mediated Phagocytosis in Macrophages and Monocytes,Reelin Signaling in Neurons,Role of Tissue Factor in Cancer,Tec Kinase Signaling
3	mmu-miR-351	miR-125b-5p (and other miRNAs w/seed CCCUGAG)	1.00E-04	High (predicted)	YWHAG	14-3-3-mediated Signaling,Cell Cycle: G2/M DNA Damage Checkpoint Regulation,ERK/MAPK Signaling,ERK5 Signaling,HIPPO signaling,IGF-1 Signaling,Myc Mediated Apoptosis Signaling,p70S6K Signaling,PI3K/AKT Signaling,Protein Kinase A Signaling
3	mmu-miR-301b	miR-130a-3p (and other miRNAs w/seed AGUGCAA)	1.00E-04	High (predicted)	AAK1	Clathrin-mediated Endocytosis Signaling
3	mmu-miR-301b	miR-130a-3p (and other miRNAs w/seed AGUGCAA)	1.00E-04	High (predicted)	ABHD3	Antioxidant Action of Vitamin C,Atherosclerosis Signaling,Eicosanoid Signaling,Endothelin-1 Signaling,Phospholipases,Role of MAPK Signaling in the Pathogenesis of Influenza,Sperm Motility,Synaptic Long Term Depression
3	mmu-miR-301b	miR-130a-3p (and other miRNAs w/seed AGUGCAA)	1.00E-04	High (predicted)	ACVR1	Epithelial Adherens Junction Signaling,Factors Promoting Cardiogenesis in Vertebrates,Human Embryonic Stem Cell Pluripotency,PPARα/RXRα Activation,TGF-β Signaling,Wnt/β-catenin Signaling
3	mmu-miR-301b	miR-130a-3p (and other miRNAs w/seed AGUGCAA)	1.00E-04	High (predicted)	ACVR1C	Epithelial Adherens Junction Signaling,Factors Promoting Cardiogenesis in Vertebrates,PPARα/RXRα Activation,TGF-β Signaling,Wnt/β-catenin Signaling
3	mmu-miR-301b	miR-130a-3p (and other miRNAs w/seed AGUGCAA)	1.00E-04	High (predicted)	ADAM12	Axonal Guidance Signaling,Inhibition of Matrix Metalloproteases
3	mmu-miR-301b	miR-130a-3p (and other miRNAs w/seed AGUGCAA)	1.00E-04	High (predicted)	ADCY1	Breast Cancer Regulation by Stathmin1,cAMP-mediated signaling,Cardiac Hypertrophy Signaling,Cardiac β-adrenergic Signaling,CDK5 Signaling,Cellular Effects of Sildenafil (Viagra),Colorectal Cancer Metastasis Signaling,Corticotropin Releasing Hormone Signaling,CREB Signaling in Neurons,CXCR4 Signaling,Dopamine Receptor Signaling,Dopamine-DARPP32 Feedback in cAMP Signaling,Endothelin-1 Signaling,eNO…
3	mmu-miR-301b	miR-130a-3p (and other miRNAs w/seed AGUGCAA)	1.00E-04	High (predicted)	ADCY2	Breast Cancer Regulation by Stathmin1,cAMP-mediated signaling,Cardiac Hypertrophy Signaling,Cardiac β-adrenergic Signaling,CDK5 Signaling,Cellular Effects of Sildenafil (Viagra),Colorectal Cancer Metastasis Signaling,Corticotropin Releasing Hormone Signaling,CREB Signaling in Neurons,CXCR4 Signaling,Dopamine Receptor Signaling,Dopamine-DARPP32 Feedback in cAMP Signaling,Endothelin-1 Signaling,eNO…
3	mmu-miR-301b	miR-130a-3p (and other miRNAs w/seed AGUGCAA)	1.00E-04	High (predicted)	AGO1	EIF2 Signaling,Regulation of eIF4 and p70S6K Signaling
3	mmu-miR-301b	miR-130a-3p (and other miRNAs w/seed AGUGCAA)	1.00E-04	High (predicted)	AGO4	EIF2 Signaling,Regulation of eIF4 and p70S6K Signaling
3	mmu-miR-301b	miR-130a-3p (and other miRNAs w/seed AGUGCAA)	1.00E-04	High (predicted)	ALDH3A2	Aryl Hydrocarbon Receptor Signaling,Dopamine Degradation,Ethanol Degradation II,Ethanol Degradation IV,Fatty Acid α-oxidation,Histamine Degradation,LPS/IL-1 Mediated Inhibition of RXR Function,Noradrenaline and Adrenaline Degradation,Oxidative Ethanol Degradation III,Phenylalanine Degradation IV (Mammalian, via Side Chain),Phenylethylamine Degradation I,Putrescine Degradation III,PXR/RXR Activati…
3	mmu-miR-301b	miR-130a-3p (and other miRNAs w/seed AGUGCAA)	1.00E-04	Moderate (predicted)	APAF1	Amyotrophic Lateral Sclerosis Signaling,Apoptosis Signaling,Aryl Hydrocarbon Receptor Signaling,CD27 Signaling in Lymphocytes,Cytotoxic T Lymphocyte-mediated Apoptosis of Target Cells,Death Receptor Signaling,Docosahexaenoic Acid (DHA) Signaling,Granzyme B Signaling,Huntington's Disease Signaling,Induction of Apoptosis by HIV1,Lymphotoxin β Receptor Signaling,Molecular Mechanisms of Cancer,Myc Me…
3	mmu-miR-301b	miR-130a-3p (and other miRNAs w/seed AGUGCAA)	1.00E-04	High (predicted)	APPL1	Colorectal Cancer Metastasis Signaling,Wnt/β-catenin Signaling
3	mmu-miR-301b	miR-130a-3p (and other miRNAs w/seed AGUGCAA)	1.00E-04	High (predicted)	ARHGAP1	Leukocyte Extravasation Signaling,RhoA Signaling,RhoGDI Signaling,Semaphorin Signaling in Neurons
3	mmu-miR-301b	miR-130a-3p (and other miRNAs w/seed AGUGCAA)	1.00E-04	High (predicted)	ARHGAP24	Actin Cytoskeleton Signaling
3	mmu-miR-301b	miR-130a-3p (and other miRNAs w/seed AGUGCAA)	1.00E-04	High (predicted)	ARHGAP35	Actin Cytoskeleton Signaling,Leukocyte Extravasation Signaling,RhoA Signaling,RhoGDI Signaling
3	mmu-miR-301b	miR-130a-3p (and other miRNAs w/seed AGUGCAA)	1.00E-04	High (predicted)	ARHGEF12	Actin Cytoskeleton Signaling,Axonal Guidance Signaling,Breast Cancer Regulation by Stathmin1,Molecular Mechanisms of Cancer,Phospholipase C Signaling,Reelin Signaling in Neurons,RhoA Signaling,RhoGDI Signaling,Semaphorin Signaling in Neurons,Signaling by Rho Family GTPases,Thrombin Signaling
3	mmu-miR-301b	miR-130a-3p (and other miRNAs w/seed AGUGCAA)	1.00E-04	High (predicted)	ARHGEF4	Actin Cytoskeleton Signaling,Breast Cancer Regulation by Stathmin1,Molecular Mechanisms of Cancer,Phospholipase C Signaling,Reelin Signaling in Neurons,RhoGDI Signaling,Signaling by Rho Family GTPases,Thrombin Signaling
3	mmu-miR-301b	miR-130a-3p (and other miRNAs w/seed AGUGCAA)	1.00E-04	High (predicted)	ARID4B	DNA Methylation and Transcriptional Repression Signaling
3	mmu-miR-301b	miR-130a-3p (and other miRNAs w/seed AGUGCAA)	1.00E-04	High (predicted)	ATG16L1	autophagy
3	mmu-miR-301b	miR-130a-3p (and other miRNAs w/seed AGUGCAA)	1.00E-04	High (predicted)	ATG4D	autophagy
3	mmu-miR-301b	miR-130a-3p (and other miRNAs w/seed AGUGCAA)	1.00E-04	Moderate (predicted)	AXIN2	Wnt/β-catenin Signaling
3	mmu-miR-301b	miR-130a-3p (and other miRNAs w/seed AGUGCAA)	1.00E-04	High (predicted)	BCL2L11	Apoptosis Signaling,Molecular Mechanisms of Cancer,PTEN Signaling
3	mmu-miR-301b	miR-130a-3p (and other miRNAs w/seed AGUGCAA)	1.00E-04	High (predicted)	BIRC6	Apoptosis Signaling,Hypoxia Signaling in the Cardiovascular System,Protein Ubiquitination Pathway
3	mmu-miR-301b	miR-130a-3p (and other miRNAs w/seed AGUGCAA)	1.00E-04	High (predicted)	BMP3	Axonal Guidance Signaling,Basal Cell Carcinoma Signaling,BMP signaling pathway,Factors Promoting Cardiogenesis in Vertebrates,Human Embryonic Stem Cell Pluripotency,Molecular Mechanisms of Cancer,Role of NANOG in Mammalian Embryonic Stem Cell Pluripotency,Role of Osteoblasts, Osteoclasts and Chondrocytes in Rheumatoid Arthritis
3	mmu-miR-301b	miR-130a-3p (and other miRNAs w/seed AGUGCAA)	1.00E-04	Moderate (predicted)	BMP6	Axonal Guidance Signaling,Basal Cell Carcinoma Signaling,BMP signaling pathway,Factors Promoting Cardiogenesis in Vertebrates,Human Embryonic Stem Cell Pluripotency,Molecular Mechanisms of Cancer,Role of NANOG in Mammalian Embryonic Stem Cell Pluripotency,Role of Osteoblasts, Osteoclasts and Chondrocytes in Rheumatoid Arthritis
3	mmu-miR-301b	miR-130a-3p (and other miRNAs w/seed AGUGCAA)	1.00E-04	High (predicted)	BMPR1B	BMP signaling pathway,Cardiomyocyte Differentiation via BMP Receptors,Factors Promoting Cardiogenesis in Vertebrates,Molecular Mechanisms of Cancer,NF-κB Signaling,PTEN Signaling,Role of NANOG in Mammalian Embryonic Stem Cell Pluripotency,STAT3 Pathway,TGF-β Signaling
3	mmu-miR-301b	miR-130a-3p (and other miRNAs w/seed AGUGCAA)	1.00E-04	High (predicted)	BMPR2	Adipogenesis pathway,BMP signaling pathway,Cardiomyocyte Differentiation via BMP Receptors,Epithelial Adherens Junction Signaling,Factors Promoting Cardiogenesis in Vertebrates,Human Embryonic Stem Cell Pluripotency,Molecular Mechanisms of Cancer,Mouse Embryonic Stem Cell Pluripotency,NF-κB Signaling,PPARα/RXRα Activation,PTEN Signaling,Role of NANOG in Mammalian Embryonic Stem Cell Pluripotency,…
3	mmu-miR-301b	miR-130a-3p (and other miRNAs w/seed AGUGCAA)	1.00E-04	High (predicted)	BTG1	Cell Cycle Regulation by BTG Family Proteins
3	mmu-miR-301b	miR-130a-3p (and other miRNAs w/seed AGUGCAA)	1.00E-04	High (predicted)	CALM1 (includes others)	Androgen Signaling,B Cell Receptor Signaling,Breast Cancer Regulation by Stathmin1,Calcium Signaling,Calcium-induced T Lymphocyte Apoptosis,cAMP-mediated signaling,Cardiac Hypertrophy Signaling,CCR3 Signaling in Eosinophils,CCR5 Signaling in Macrophages,CD28 Signaling in T Helper Cells,Cellular Effects of Sildenafil (Viagra),Chemokine Signaling,Corticotropin Releasing Hormone Signaling,CREB Signa…
3	mmu-miR-301b	miR-130a-3p (and other miRNAs w/seed AGUGCAA)	1.00E-04	Moderate (predicted)	CASP8	Apoptosis Signaling,CD27 Signaling in Lymphocytes,Cytotoxic T Lymphocyte-mediated Apoptosis of Target Cells,Death Receptor Signaling,Endothelin-1 Signaling,eNOS Signaling,Granzyme B Signaling,Huntington's Disease Signaling,Induction of Apoptosis by HIV1,Mitochondrial Dysfunction,Molecular Mechanisms of Cancer,Myc Mediated Apoptosis Signaling,NF-κB Signaling,PEDF Signaling,Retinoic acid Mediated A…
3	mmu-miR-301b	miR-130a-3p (and other miRNAs w/seed AGUGCAA)	1.00E-04	High (predicted)	CCND3	Aryl Hydrocarbon Receptor Signaling,Cell Cycle: G1/S Checkpoint Regulation,Cyclins and Cell Cycle Regulation,GADD45 Signaling,IL-8 Signaling,Molecular Mechanisms of Cancer
3	mmu-miR-301b	miR-130a-3p (and other miRNAs w/seed AGUGCAA)	1.00E-04	High (predicted)	CCRN4L	Adipogenesis pathway,Cell Cycle Regulation by BTG Family Proteins
3	mmu-miR-301b	miR-130a-3p (and other miRNAs w/seed AGUGCAA)	1.00E-04	High (predicted)	CD2AP	Clathrin-mediated Endocytosis Signaling
3	mmu-miR-301b	miR-130a-3p (and other miRNAs w/seed AGUGCAA)	1.00E-04	High (predicted)	CDKN1A	Antiproliferative Role of Somatostatin Receptor 2,Aryl Hydrocarbon Receptor Signaling,ATM Signaling,Bladder Cancer Signaling,Breast Cancer Regulation by Stathmin1,Cell Cycle: G1/S Checkpoint Regulation,Cell Cycle: G2/M DNA Damage Checkpoint Regulation,Chronic Myeloid Leukemia Signaling,Cyclins and Cell Cycle Regulation,Estrogen-mediated S-phase Entry,GADD45 Signaling,Glioblastoma Multiforme Signa…
3	mmu-miR-301b	miR-130a-3p (and other miRNAs w/seed AGUGCAA)	1.00E-04	Moderate (predicted)	CELSR1	PCP pathway
3	mmu-miR-301b	miR-130a-3p (and other miRNAs w/seed AGUGCAA)	1.00E-04	Moderate (predicted)	CFL2	Actin Cytoskeleton Signaling,Axonal Guidance Signaling,B Cell Receptor Signaling,CCR3 Signaling in Eosinophils,Cdc42 Signaling,Ephrin A Signaling,Ephrin B Signaling,Ephrin Receptor Signaling,Germ Cell-Sertoli Cell Junction Signaling,ILK Signaling,PAK Signaling,Rac Signaling,RhoA Signaling,RhoGDI Signaling,Role of Tissue Factor in Cancer,Semaphorin Signaling in Neurons,Signaling by Rho Family GTPa…
3	mmu-miR-301b	miR-130a-3p (and other miRNAs w/seed AGUGCAA)	1.00E-04	Moderate (predicted)	CFLAR	Death Receptor Signaling,Molecular Mechanisms of Cancer,PEDF Signaling,Retinoic acid Mediated Apoptosis Signaling
3	mmu-miR-301b	miR-130a-3p (and other miRNAs w/seed AGUGCAA)	1.00E-04	High (predicted)	CLIP1	Cdc42 Signaling,Epithelial Adherens Junction Signaling,Remodeling of Epithelial Adherens Junctions,Signaling by Rho Family GTPases
3	mmu-miR-301b	miR-130a-3p (and other miRNAs w/seed AGUGCAA)	1.00E-04	High (predicted)	CLTC	Clathrin-mediated Endocytosis Signaling,CTLA4 Signaling in Cytotoxic T Lymphocytes,Huntington's Disease Signaling,Virus Entry via Endocytic Pathways
3	mmu-miR-301b	miR-130a-3p (and other miRNAs w/seed AGUGCAA)	1.00E-04	High (predicted)	CNOT7	Cell Cycle Regulation by BTG Family Proteins
3	mmu-miR-301b	miR-130a-3p (and other miRNAs w/seed AGUGCAA)	1.00E-04	High (predicted)	CNR1	cAMP-mediated signaling,Corticotropin Releasing Hormone Signaling,G-Protein Coupled Receptor Signaling,Gαi Signaling,Gαs Signaling,Reelin Signaling in Neurons
3	mmu-miR-301b	miR-130a-3p (and other miRNAs w/seed AGUGCAA)	1.00E-04	High (predicted)	CREB1	ATM Signaling,B Cell Receptor Signaling,BMP signaling pathway,Calcium Signaling,cAMP-mediated signaling,Cardiac Hypertrophy Signaling,Circadian Rhythm Signaling,Corticotropin Releasing Hormone Signaling,CREB Signaling in Neurons,Dendritic Cell Maturation,Dopamine-DARPP32 Feedback in cAMP Signaling,Ephrin Receptor Signaling,ERK/MAPK Signaling,ERK5 Signaling,Estrogen-Dependent Breast Cancer Signali…
3	mmu-miR-301b	miR-130a-3p (and other miRNAs w/seed AGUGCAA)	1.00E-04	High (predicted)	CREB5	ATM Signaling,B Cell Receptor Signaling,Calcium Signaling,cAMP-mediated signaling,Circadian Rhythm Signaling,Corticotropin Releasing Hormone Signaling,CREB Signaling in Neurons,Dendritic Cell Maturation,Dopamine-DARPP32 Feedback in cAMP Signaling,Ephrin Receptor Signaling,ERK/MAPK Signaling,ERK5 Signaling,Estrogen-Dependent Breast Cancer Signaling,FGF Signaling,FLT3 Signaling in Hematopoietic Pro…
3	mmu-miR-301b	miR-130a-3p (and other miRNAs w/seed AGUGCAA)	1.00E-04	Experimentally Observed,High (predicted),Moderate (predicted)	CSF1	Altered T Cell and B Cell Signaling in Rheumatoid Arthritis,Atherosclerosis Signaling,Hematopoiesis from Multipotent Stem Cells,Hematopoiesis from Pluripotent Stem Cells,Hepatic Fibrosis / Hepatic Stellate Cell Activation,Macropinocytosis Signaling,MSP-RON Signaling Pathway,Role of Macrophages, Fibroblasts and Endothelial Cells in Rheumatoid Arthritis,Role of Osteoblasts, Osteoclasts and Chondroc…
3	mmu-miR-301b	miR-130a-3p (and other miRNAs w/seed AGUGCAA)	1.00E-04	High (predicted)	CSNK1G1	Dopamine-DARPP32 Feedback in cAMP Signaling,Gap Junction Signaling,Role of NFAT in Regulation of the Immune Response,Role of Wnt/GSK-3β Signaling in the Pathogenesis of Influenza,Wnt/β-catenin Signaling
3	mmu-miR-301b	miR-130a-3p (and other miRNAs w/seed AGUGCAA)	1.00E-04	High (predicted)	CXCL12	Agranulocyte Adhesion and Diapedesis,Atherosclerosis Signaling,Axonal Guidance Signaling,Chemokine Signaling,CXCR4 Signaling,Ephrin B Signaling,Ephrin Receptor Signaling,Granulocyte Adhesion and Diapedesis,Leukocyte Extravasation Signaling,Role of Macrophages, Fibroblasts and Endothelial Cells in Rheumatoid Arthritis
3	mmu-miR-301b	miR-130a-3p (and other miRNAs w/seed AGUGCAA)	1.00E-04	High (predicted)	DIAPH3	Actin Cytoskeleton Signaling,Cdc42 Signaling,Signaling by Rho Family GTPases
3	mmu-miR-301b	miR-130a-3p (and other miRNAs w/seed AGUGCAA)	1.00E-04	High (predicted)	DLG2	HIPPO signaling,nNOS Signaling in Neurons
3	mmu-miR-301b	miR-130a-3p (and other miRNAs w/seed AGUGCAA)	1.00E-04	High (predicted)	DLG5	HIPPO signaling
3	mmu-miR-301b	miR-130a-3p (and other miRNAs w/seed AGUGCAA)	1.00E-04	High (predicted)	DLL1	Epithelial Adherens Junction Signaling,Notch Signaling
3	mmu-miR-301b	miR-130a-3p (and other miRNAs w/seed AGUGCAA)	1.00E-04	Moderate (predicted)	DNM1L	Clathrin-mediated Endocytosis Signaling,GNRH Signaling,Huntington's Disease Signaling,Remodeling of Epithelial Adherens Junctions
3	mmu-miR-301b	miR-130a-3p (and other miRNAs w/seed AGUGCAA)	1.00E-04	High (predicted)	DNM2	Caveolar-mediated Endocytosis Signaling,Clathrin-mediated Endocytosis Signaling,eNOS Signaling,G Beta Gamma Signaling,GNRH Signaling,Huntington's Disease Signaling,Remodeling of Epithelial Adherens Junctions,Virus Entry via Endocytic Pathways
3	mmu-miR-301b	miR-130a-3p (and other miRNAs w/seed AGUGCAA)	1.00E-04	High (predicted)	DOCK3	PEDF Signaling
3	mmu-miR-301b	miR-130a-3p (and other miRNAs w/seed AGUGCAA)	1.00E-04	High (predicted)	DPYSL2	Axonal Guidance Signaling,Semaphorin Signaling in Neurons,Thymine Degradation,Uracil Degradation II (Reductive)
3	mmu-miR-301b	miR-130a-3p (and other miRNAs w/seed AGUGCAA)	1.00E-04	High (predicted)	E2F2	Breast Cancer Regulation by Stathmin1,Cell Cycle Regulation by BTG Family Proteins,Cell Cycle: G1/S Checkpoint Regulation,Chronic Myeloid Leukemia Signaling,Cyclins and Cell Cycle Regulation,Estrogen-mediated S-phase Entry,Glioblastoma Multiforme Signaling,Glioma Signaling,Molecular Mechanisms of Cancer,Pancreatic Adenocarcinoma Signaling,Role of BRCA1 in DNA Damage Response,Role of CHK Proteins …
3	mmu-miR-301b	miR-130a-3p (and other miRNAs w/seed AGUGCAA)	1.00E-04	High (predicted)	EFNB2	Axonal Guidance Signaling,Ephrin B Signaling,Ephrin Receptor Signaling
3	mmu-miR-301b	miR-130a-3p (and other miRNAs w/seed AGUGCAA)	1.00E-04	High (predicted)	ELK3	ERK/MAPK Signaling,HGF Signaling,Telomerase Signaling
3	mmu-miR-301b	miR-130a-3p (and other miRNAs w/seed AGUGCAA)	1.00E-04	High (predicted)	ENAH	Netrin Signaling
3	mmu-miR-301b	miR-130a-3p (and other miRNAs w/seed AGUGCAA)	1.00E-04	High (predicted)	ENPP6	cAMP-mediated signaling,Cardiac β-adrenergic Signaling,G-Protein Coupled Receptor Signaling,Gustation Pathway,Protein Kinase A Signaling,Relaxin Signaling,tRNA Splicing
3	mmu-miR-301b	miR-130a-3p (and other miRNAs w/seed AGUGCAA)	1.00E-04	High (predicted)	EPHA10	Axonal Guidance Signaling,Ephrin A Signaling,Ephrin Receptor Signaling
3	mmu-miR-301b	miR-130a-3p (and other miRNAs w/seed AGUGCAA)	1.00E-04	High (predicted)	EPHA7	Axonal Guidance Signaling,Ephrin A Signaling,Ephrin Receptor Signaling
3	mmu-miR-301b	miR-130a-3p (and other miRNAs w/seed AGUGCAA)	1.00E-04	High (predicted)	EPHB4	Axonal Guidance Signaling,Ephrin B Signaling,Ephrin Receptor Signaling
3	mmu-miR-301b	miR-130a-3p (and other miRNAs w/seed AGUGCAA)	1.00E-04	High (predicted)	EPS15	Clathrin-mediated Endocytosis Signaling
3	mmu-miR-301b	miR-130a-3p (and other miRNAs w/seed AGUGCAA)	1.00E-04	High (predicted)	ERBB2IP	Neuregulin Signaling
3	mmu-miR-301b	miR-130a-3p (and other miRNAs w/seed AGUGCAA)	1.00E-04	High (predicted)	ERBB3	Agrin Interactions at Neuromuscular Junction,ErbB Signaling,ErbB2-ErbB3 Signaling,HER-2 Signaling in Breast Cancer,Neuregulin Signaling
3	mmu-miR-301b	miR-130a-3p (and other miRNAs w/seed AGUGCAA)	1.00E-04	High (predicted)	ERBB4	Agrin Interactions at Neuromuscular Junction,ErbB Signaling,ErbB4 Signaling,Neuregulin Signaling
3	mmu-miR-301b	miR-130a-3p (and other miRNAs w/seed AGUGCAA)	1.00E-04	High (predicted)	EREG	ErbB Signaling,Neuregulin Signaling
3	mmu-miR-301b	miR-130a-3p (and other miRNAs w/seed AGUGCAA)	1.00E-04	High (predicted)	ESR1	Aryl Hydrocarbon Receptor Signaling,eNOS Signaling,ERK/MAPK Signaling,Estrogen Receptor Signaling,Estrogen-Dependent Breast Cancer Signaling,Estrogen-mediated S-phase Entry,Glucocorticoid Receptor Signaling,Hepatic Cholestasis,RhoGDI Signaling
3	mmu-miR-301b	miR-130a-3p (and other miRNAs w/seed AGUGCAA)	1.00E-04	High (predicted)	EXOC5	Cdc42 Signaling
3	mmu-miR-301b	miR-130a-3p (and other miRNAs w/seed AGUGCAA)	1.00E-04	High (predicted)	FERMT2	ILK Signaling
3	mmu-miR-301b	miR-130a-3p (and other miRNAs w/seed AGUGCAA)	1.00E-04	High (predicted)	FNBP1	Actin Nucleation by ARP-WASP Complex,Cardiac Hypertrophy Signaling,Cholecystokinin/Gastrin-mediated Signaling,Colorectal Cancer Metastasis Signaling,CXCR4 Signaling,Germ Cell-Sertoli Cell Junction Signaling,Glioblastoma Multiforme Signaling,Glioma Invasiveness Signaling,Gαq Signaling,HMGB1 Signaling,IL-8 Signaling,ILK Signaling,Integrin Signaling,Molecular Mechanisms of Cancer,mTOR Signaling,phag…
3	mmu-miR-301b	miR-130a-3p (and other miRNAs w/seed AGUGCAA)	1.00E-04	High (predicted)	FRMD6	HIPPO signaling
3	mmu-miR-301b	miR-130a-3p (and other miRNAs w/seed AGUGCAA)	1.00E-04	High (predicted)	FRZB	Role of Macrophages, Fibroblasts and Endothelial Cells in Rheumatoid Arthritis,Role of Osteoblasts, Osteoclasts and Chondrocytes in Rheumatoid Arthritis,Wnt/β-catenin Signaling
3	mmu-miR-301b	miR-130a-3p (and other miRNAs w/seed AGUGCAA)	1.00E-04	High (predicted)	FZD3	Adipogenesis pathway,Axonal Guidance Signaling,Basal Cell Carcinoma Signaling,Colorectal Cancer Metastasis Signaling,Factors Promoting Cardiogenesis in Vertebrates,Glioblastoma Multiforme Signaling,Human Embryonic Stem Cell Pluripotency,Molecular Mechanisms of Cancer,Mouse Embryonic Stem Cell Pluripotency,Ovarian Cancer Signaling,PCP pathway,Regulation of the Epithelial-Mesenchymal Transition Pat…
3	mmu-miR-301b	miR-130a-3p (and other miRNAs w/seed AGUGCAA)	1.00E-04	High (predicted)	FZD6	Adipogenesis pathway,Axonal Guidance Signaling,Basal Cell Carcinoma Signaling,Colorectal Cancer Metastasis Signaling,Factors Promoting Cardiogenesis in Vertebrates,Glioblastoma Multiforme Signaling,Human Embryonic Stem Cell Pluripotency,Molecular Mechanisms of Cancer,Mouse Embryonic Stem Cell Pluripotency,Ovarian Cancer Signaling,PCP pathway,Regulation of the Epithelial-Mesenchymal Transition Pat…
3	mmu-miR-301b	miR-130a-3p (and other miRNAs w/seed AGUGCAA)	1.00E-04	Moderate (predicted)	GADD45A	ATM Signaling,Cell Cycle: G2/M DNA Damage Checkpoint Regulation,GADD45 Signaling,Hereditary Breast Cancer Signaling,p53 Signaling,Role of BRCA1 in DNA Damage Response,SAPK/JNK Signaling,VDR/RXR Activation
3	mmu-miR-301b	miR-130a-3p (and other miRNAs w/seed AGUGCAA)	1.00E-04	Moderate (predicted)	GADD45B	ATM Signaling,GADD45 Signaling,Hereditary Breast Cancer Signaling,p53 Signaling
3	mmu-miR-301b	miR-130a-3p (and other miRNAs w/seed AGUGCAA)	1.00E-04	High (predicted)	GJA1	Ovarian Cancer Signaling,Wnt/β-catenin Signaling
3	mmu-miR-301b	miR-130a-3p (and other miRNAs w/seed AGUGCAA)	1.00E-04	High (predicted)	GRB10	IGF-1 Signaling,Insulin Receptor Signaling
3	mmu-miR-301b	miR-130a-3p (and other miRNAs w/seed AGUGCAA)	1.00E-04	High (predicted)	GRIK2	Amyotrophic Lateral Sclerosis Signaling,CREB Signaling in Neurons,Glutamate Receptor Signaling
3	mmu-miR-301b	miR-130a-3p (and other miRNAs w/seed AGUGCAA)	1.00E-04	Moderate (predicted)	GUCY1A3	Antiproliferative Role of Somatostatin Receptor 2,Cellular Effects of Sildenafil (Viagra),Corticotropin Releasing Hormone Signaling,Dopamine-DARPP32 Feedback in cAMP Signaling,Endothelin-1 Signaling,eNOS Signaling,Gap Junction Signaling,Inhibition of Angiogenesis by TSP1,Nitric Oxide Signaling in the Cardiovascular System,Phototransduction Pathway,Relaxin Signaling,Sertoli Cell-Sertoli Cell Junct…
3	mmu-miR-301b	miR-130a-3p (and other miRNAs w/seed AGUGCAA)	1.00E-04	High (predicted)	HES1	Notch Signaling,VDR/RXR Activation
3	mmu-miR-301b	miR-130a-3p (and other miRNAs w/seed AGUGCAA)	1.00E-04	Moderate (predicted)	HLA-F	Allograft Rejection Signaling,Antigen Presentation Pathway,Autoimmune Thyroid Disease Signaling,Cdc42 Signaling,Communication between Innate and Adaptive Immune Cells,Crosstalk between Dendritic Cells and Natural Killer Cells,Graft-versus-Host Disease Signaling,Neuroprotective Role of THOP1 in Alzheimer's Disease,OX40 Signaling Pathway,Systemic Lupus Erythematosus Signaling,Type I Diabetes Mellit…
3	mmu-miR-301b	miR-130a-3p (and other miRNAs w/seed AGUGCAA)	1.00E-04	High (predicted)	HSPA8	Aldosterone Signaling in Epithelial Cells,Clathrin-mediated Endocytosis Signaling,eNOS Signaling,Glucocorticoid Receptor Signaling,Huntington's Disease Signaling,Protein Ubiquitination Pathway,Unfolded protein response
3	mmu-miR-301b	miR-130a-3p (and other miRNAs w/seed AGUGCAA)	1.00E-04	Moderate (predicted)	ICAM1	Agranulocyte Adhesion and Diapedesis,Atherosclerosis Signaling,CD40 Signaling,Dendritic Cell Maturation,Glucocorticoid Receptor Signaling,Granulocyte Adhesion and Diapedesis,Hepatic Fibrosis / Hepatic Stellate Cell Activation,HMGB1 Signaling,IL-8 Signaling,Leukocyte Extravasation Signaling,Role of Macrophages, Fibroblasts and Endothelial Cells in Rheumatoid Arthritis,TREM1 Signaling,Tumoricidal F…
3	mmu-miR-301b	miR-130a-3p (and other miRNAs w/seed AGUGCAA)	1.00E-04	High (predicted)	IGF1	Amyotrophic Lateral Sclerosis Signaling,Axonal Guidance Signaling,Cardiac Hypertrophy Signaling,Clathrin-mediated Endocytosis Signaling,Estrogen-Dependent Breast Cancer Signaling,Glioblastoma Multiforme Signaling,Glioma Signaling,Growth Hormone Signaling,Hepatic Fibrosis / Hepatic Stellate Cell Activation,Huntington's Disease Signaling,IGF-1 Signaling,Myc Mediated Apoptosis Signaling,RhoA Signali…
3	mmu-miR-301b	miR-130a-3p (and other miRNAs w/seed AGUGCAA)	1.00E-04	High (predicted)	IGF2BP1	Role of Oct4 in Mammalian Embryonic Stem Cell Pluripotency
3	mmu-miR-301b	miR-130a-3p (and other miRNAs w/seed AGUGCAA)	1.00E-04	High (predicted)	IGFBP5	Hepatic Fibrosis / Hepatic Stellate Cell Activation,IGF-1 Signaling,VDR/RXR Activation
3	mmu-miR-301b	miR-130a-3p (and other miRNAs w/seed AGUGCAA)	1.00E-04	High (predicted)	IL15	Altered T Cell and B Cell Signaling in Rheumatoid Arthritis,Communication between Innate and Adaptive Immune Cells,Crosstalk between Dendritic Cells and Natural Killer Cells,Dendritic Cell Maturation,Hematopoiesis from Multipotent Stem Cells,IL-15 Production,IL-15 Signaling,Role of Cytokines in Mediating Communication between Immune Cells,Role of Hypercytokinemia/hyperchemokinemia in the Pathogen…
3	mmu-miR-301b	miR-130a-3p (and other miRNAs w/seed AGUGCAA)	1.00E-04	High (predicted)	IL6ST	Acute Phase Response Signaling,CNTF Signaling,Colorectal Cancer Metastasis Signaling,ERK5 Signaling,IL-6 Signaling,Mouse Embryonic Stem Cell Pluripotency,Oncostatin M Signaling,Role of JAK family kinases in IL-6-type Cytokine Signaling,Role of Macrophages, Fibroblasts and Endothelial Cells in Rheumatoid Arthritis,Role of NANOG in Mammalian Embryonic Stem Cell Pluripotency,Role of NFAT in Cardiac …
3	mmu-miR-301b	miR-130a-3p (and other miRNAs w/seed AGUGCAA)	1.00E-04	High (predicted)	INHBB	TGF-β Signaling
3	mmu-miR-301b	miR-130a-3p (and other miRNAs w/seed AGUGCAA)	1.00E-04	High (predicted)	IRF1	IL-12 Signaling and Production in Macrophages,IL-15 Production,iNOS Signaling,Interferon Signaling,Production of Nitric Oxide and Reactive Oxygen Species in Macrophages,Prolactin Signaling,Retinoic acid Mediated Apoptosis Signaling,Role of PKR in Interferon Induction and Antiviral Response,Type I Diabetes Mellitus Signaling
3	mmu-miR-301b	miR-130a-3p (and other miRNAs w/seed AGUGCAA)	1.00E-04	High (predicted)	ITGA11	Caveolar-mediated Endocytosis Signaling,Integrin Signaling,Paxillin Signaling
3	mmu-miR-301b	miR-130a-3p (and other miRNAs w/seed AGUGCAA)	1.00E-04	High (predicted)	ITGA4	Actin Cytoskeleton Signaling,Actin Nucleation by ARP-WASP Complex,Agranulocyte Adhesion and Diapedesis,Agrin Interactions at Neuromuscular Junction,Atherosclerosis Signaling,Axonal Guidance Signaling,Caveolar-mediated Endocytosis Signaling,Cdc42 Signaling,Ephrin Receptor Signaling,ERK/MAPK Signaling,FAK Signaling,Granulocyte Adhesion and Diapedesis,HGF Signaling,Integrin Signaling,Leukocyte Extra…
3	mmu-miR-301b	miR-130a-3p (and other miRNAs w/seed AGUGCAA)	1.00E-04	High (predicted)	ITGB8	Caveolar-mediated Endocytosis Signaling,Clathrin-mediated Endocytosis Signaling,HER-2 Signaling in Breast Cancer,ILK Signaling,Integrin Signaling,Macropinocytosis Signaling,Paxillin Signaling,Virus Entry via Endocytic Pathways
3	mmu-miR-301b	miR-130a-3p (and other miRNAs w/seed AGUGCAA)	1.00E-04	High (predicted)	ITPR1	Aldosterone Signaling in Epithelial Cells,Breast Cancer Regulation by Stathmin1,Calcium Signaling,Calcium-induced T Lymphocyte Apoptosis,CCR3 Signaling in Eosinophils,CD28 Signaling in T Helper Cells,Cellular Effects of Sildenafil (Viagra),Cholecystokinin/Gastrin-mediated Signaling,Corticotropin Releasing Hormone Signaling,CREB Signaling in Neurons,CXCR4 Signaling,Dopamine-DARPP32 Feedback in cAM…
3	mmu-miR-301b	miR-130a-3p (and other miRNAs w/seed AGUGCAA)	1.00E-04	High (predicted)	JARID2	Role of Oct4 in Mammalian Embryonic Stem Cell Pluripotency
3	mmu-miR-301b	miR-130a-3p (and other miRNAs w/seed AGUGCAA)	1.00E-04	High (predicted)	KIT	Acute Myeloid Leukemia Signaling,Melanocyte Development and Pigmentation Signaling
3	mmu-miR-301b	miR-130a-3p (and other miRNAs w/seed AGUGCAA)	1.00E-04	High (predicted)	LDLR	Clathrin-mediated Endocytosis Signaling,LXR/RXR Activation,TR/RXR Activation
3	mmu-miR-301b	miR-130a-3p (and other miRNAs w/seed AGUGCAA)	1.00E-04	High (predicted)	LRP6	Colorectal Cancer Metastasis Signaling,Factors Promoting Cardiogenesis in Vertebrates,Molecular Mechanisms of Cancer,Role of Macrophages, Fibroblasts and Endothelial Cells in Rheumatoid Arthritis,Role of Osteoblasts, Osteoclasts and Chondrocytes in Rheumatoid Arthritis,Wnt/β-catenin Signaling
3	mmu-miR-301b	miR-130a-3p (and other miRNAs w/seed AGUGCAA)	1.00E-04	High (predicted)	LRP8	Reelin Signaling in Neurons
3	mmu-miR-301b	miR-130a-3p (and other miRNAs w/seed AGUGCAA)	1.00E-04	High (predicted)	M6PR	phagosome maturation,Tumoricidal Function of Hepatic Natural Killer Cells
3	mmu-miR-301b	miR-130a-3p (and other miRNAs w/seed AGUGCAA)	1.00E-04	High (predicted)	MAGI1	Epithelial Adherens Junction Signaling,PTEN Signaling
3	mmu-miR-301b	miR-130a-3p (and other miRNAs w/seed AGUGCAA)	1.00E-04	High (predicted)	MAML1	Notch Signaling,Regulation of the Epithelial-Mesenchymal Transition Pathway
3	mmu-miR-301b	miR-130a-3p (and other miRNAs w/seed AGUGCAA)	1.00E-04	High (predicted)	MAML3	Notch Signaling
3	mmu-miR-301b	miR-130a-3p (and other miRNAs w/seed AGUGCAA)	1.00E-04	High (predicted)	MAP3K12	B Cell Receptor Signaling,Cardiac Hypertrophy Signaling,CD27 Signaling in Lymphocytes,Germ Cell-Sertoli Cell Junction Signaling,GNRH Signaling,HGF Signaling,NGF Signaling,PKCθ Signaling in T Lymphocytes,Production of Nitric Oxide and Reactive Oxygen Species in Macrophages,RANK Signaling in Osteoclasts,SAPK/JNK Signaling,Sertoli Cell-Sertoli Cell Junction Signaling,Signaling by Rho Family GTPases,…
3	mmu-miR-301b	miR-130a-3p (and other miRNAs w/seed AGUGCAA)	1.00E-04	High (predicted)	MAP3K13	B Cell Receptor Signaling,Cardiac Hypertrophy Signaling,CD27 Signaling in Lymphocytes,Germ Cell-Sertoli Cell Junction Signaling,GNRH Signaling,HGF Signaling,NGF Signaling,PKCθ Signaling in T Lymphocytes,Production of Nitric Oxide and Reactive Oxygen Species in Macrophages,RANK Signaling in Osteoclasts,SAPK/JNK Signaling,Sertoli Cell-Sertoli Cell Junction Signaling,Xenobiotic Metabolism Signaling
3	mmu-miR-301b	miR-130a-3p (and other miRNAs w/seed AGUGCAA)	1.00E-04	High (predicted)	MAP3K14	4-1BB Signaling in T Lymphocytes,Acute Phase Response Signaling,Altered T Cell and B Cell Signaling in Rheumatoid Arthritis,Apoptosis Signaling,April Mediated Signaling,B Cell Activating Factor Signaling,B Cell Receptor Signaling,Cardiac Hypertrophy Signaling,CD27 Signaling in Lymphocytes,CD40 Signaling,Death Receptor Signaling,Dendritic Cell Maturation,Ephrin Receptor Signaling,Germ Cell-Sertoli…
3	mmu-miR-301b	miR-130a-3p (and other miRNAs w/seed AGUGCAA)	1.00E-04	Moderate (predicted)	MAP3K5	14-3-3-mediated Signaling,4-1BB Signaling in T Lymphocytes,Acute Phase Response Signaling,Apoptosis Signaling,B Cell Receptor Signaling,Cardiac Hypertrophy Signaling,CD27 Signaling in Lymphocytes,Death Receptor Signaling,Endoplasmic Reticulum Stress Pathway,FGF Signaling,Germ Cell-Sertoli Cell Junction Signaling,GNRH Signaling,Gα12/13 Signaling,HER-2 Signaling in Breast Cancer,HGF Signaling,Induc…
3	mmu-miR-301b	miR-130a-3p (and other miRNAs w/seed AGUGCAA)	1.00E-04	High (predicted)	MAP3K9	B Cell Receptor Signaling,Cardiac Hypertrophy Signaling,CD27 Signaling in Lymphocytes,Germ Cell-Sertoli Cell Junction Signaling,GNRH Signaling,HGF Signaling,NGF Signaling,PKCθ Signaling in T Lymphocytes,Production of Nitric Oxide and Reactive Oxygen Species in Macrophages,Pyridoxal 5'-phosphate Salvage Pathway,RANK Signaling in Osteoclasts,Reelin Signaling in Neurons,Salvage Pathways of Pyrimidin…
3	mmu-miR-301b	miR-130a-3p (and other miRNAs w/seed AGUGCAA)	1.00E-04	High (predicted)	MAP4K4	Apoptosis Signaling,Death Receptor Signaling,Ephrin Receptor Signaling,IL-10 Signaling,IL-6 Signaling,IL-8 Signaling,NF-κB Signaling,PPAR Signaling,PPARα/RXRα Activation,SAPK/JNK Signaling,Toll-like Receptor Signaling
3	mmu-miR-301b	miR-130a-3p (and other miRNAs w/seed AGUGCAA)	1.00E-04	Moderate (predicted)	MAP4K5	SAPK/JNK Signaling
3	mmu-miR-301b	miR-130a-3p (and other miRNAs w/seed AGUGCAA)	1.00E-04	High (predicted)	MAPK1	14-3-3-mediated Signaling,4-1BB Signaling in T Lymphocytes,Actin Cytoskeleton Signaling,Acute Myeloid Leukemia Signaling,Acute Phase Response Signaling,Agrin Interactions at Neuromuscular Junction,Aldosterone Signaling in Epithelial Cells,AMPK Signaling,Amyloid Processing,Androgen Signaling,Antioxidant Action of Vitamin C,Antiproliferative Role of Somatostatin Receptor 2,Antiproliferative Role of…
3	mmu-miR-301b	miR-130a-3p (and other miRNAs w/seed AGUGCAA)	1.00E-04	High (predicted)	MAPK10	14-3-3-mediated Signaling,4-1BB Signaling in T Lymphocytes,Activation of IRF by Cytosolic Pattern Recognition Receptors,Agrin Interactions at Neuromuscular Junction,Antioxidant Action of Vitamin C,April Mediated Signaling,ATM Signaling,B Cell Activating Factor Signaling,BMP signaling pathway,Cardiac Hypertrophy Signaling,CCR5 Signaling in Macrophages,CD27 Signaling in Lymphocytes,CD28 Signaling i…
3	mmu-miR-301b	miR-130a-3p (and other miRNAs w/seed AGUGCAA)	1.00E-04	High (predicted)	MAPRE1	Remodeling of Epithelial Adherens Junctions
3	mmu-miR-301b	miR-130a-3p (and other miRNAs w/seed AGUGCAA)	1.00E-04	High (predicted)	MAPRE3	Remodeling of Epithelial Adherens Junctions
3	mmu-miR-301b	miR-130a-3p (and other miRNAs w/seed AGUGCAA)	1.00E-04	High (predicted)	MAST2	PTEN Signaling
3	mmu-miR-301b	miR-130a-3p (and other miRNAs w/seed AGUGCAA)	1.00E-04	High (predicted)	MBD2	DNA Methylation and Transcriptional Repression Signaling
3	mmu-miR-301b	miR-130a-3p (and other miRNAs w/seed AGUGCAA)	1.00E-04	High (predicted)	MDM4	ATM Signaling,Cell Cycle: G2/M DNA Damage Checkpoint Regulation,p53 Signaling
3	mmu-miR-301b	miR-130a-3p (and other miRNAs w/seed AGUGCAA)	1.00E-04	High (predicted)	MECP2	DNA Methylation and Transcriptional Repression Signaling
3	mmu-miR-301b	miR-130a-3p (and other miRNAs w/seed AGUGCAA)	1.00E-04	High (predicted)	MET	Axonal Guidance Signaling,Clathrin-mediated Endocytosis Signaling,Epithelial Adherens Junction Signaling,FGF Signaling,Hepatic Fibrosis / Hepatic Stellate Cell Activation,HGF Signaling,Macropinocytosis Signaling,Regulation of the Epithelial-Mesenchymal Transition Pathway,Remodeling of Epithelial Adherens Junctions,Renal Cell Carcinoma Signaling,Semaphorin Signaling in Neurons
3	mmu-miR-301b	miR-130a-3p (and other miRNAs w/seed AGUGCAA)	1.00E-04	Moderate (predicted)	MMP10	Agranulocyte Adhesion and Diapedesis,Axonal Guidance Signaling,Bladder Cancer Signaling,Colorectal Cancer Metastasis Signaling,Granulocyte Adhesion and Diapedesis,HIF1α Signaling,Inhibition of Matrix Metalloproteases,Leukocyte Extravasation Signaling
3	mmu-miR-301b	miR-130a-3p (and other miRNAs w/seed AGUGCAA)	1.00E-04	Moderate (predicted)	MMP13	Agranulocyte Adhesion and Diapedesis,Atherosclerosis Signaling,Axonal Guidance Signaling,Bladder Cancer Signaling,Colorectal Cancer Metastasis Signaling,Granulocyte Adhesion and Diapedesis,Hepatic Fibrosis / Hepatic Stellate Cell Activation,HIF1α Signaling,Inhibition of Matrix Metalloproteases,Leukocyte Extravasation Signaling,Oncostatin M Signaling,Role of IL-17A in Arthritis,Role of IL-17F in A…
3	mmu-miR-301b	miR-130a-3p (and other miRNAs w/seed AGUGCAA)	1.00E-04	Moderate (predicted)	MMP19	Agranulocyte Adhesion and Diapedesis,Bladder Cancer Signaling,Colorectal Cancer Metastasis Signaling,Granulocyte Adhesion and Diapedesis,HIF1α Signaling,Inhibition of Matrix Metalloproteases,Leukocyte Extravasation Signaling
3	mmu-miR-301b	miR-130a-3p (and other miRNAs w/seed AGUGCAA)	1.00E-04	High (predicted)	MYT1	Cyclins and Cell Cycle Regulation
3	mmu-miR-301b	miR-130a-3p (and other miRNAs w/seed AGUGCAA)	1.00E-04	High (predicted)	NCOA3	Aryl Hydrocarbon Receptor Signaling,Estrogen Receptor Signaling,Glucocorticoid Receptor Signaling,PPARα/RXRα Activation,Role of Wnt/GSK-3β Signaling in the Pathogenesis of Influenza,TR/RXR Activation,VDR/RXR Activation
3	mmu-miR-301b	miR-130a-3p (and other miRNAs w/seed AGUGCAA)	1.00E-04	High (predicted)	NDEL1	Reelin Signaling in Neurons
3	mmu-miR-301b	miR-130a-3p (and other miRNAs w/seed AGUGCAA)	1.00E-04	High (predicted)	NEUROG1	Transcriptional Regulatory Network in Embryonic Stem Cells
3	mmu-miR-301b	miR-130a-3p (and other miRNAs w/seed AGUGCAA)	1.00E-04	High (predicted)	NFIA	Aryl Hydrocarbon Receptor Signaling
3	mmu-miR-301b	miR-130a-3p (and other miRNAs w/seed AGUGCAA)	1.00E-04	High (predicted)	NFIB	Aryl Hydrocarbon Receptor Signaling
3	mmu-miR-301b	miR-130a-3p (and other miRNAs w/seed AGUGCAA)	1.00E-04	Moderate (predicted)	NOV	Gap Junction Signaling,IGF-1 Signaling
3	mmu-miR-301b	miR-130a-3p (and other miRNAs w/seed AGUGCAA)	1.00E-04	Moderate (predicted)	NRG4	Agrin Interactions at Neuromuscular Junction,ErbB Signaling,ErbB2-ErbB3 Signaling,ErbB4 Signaling,Neuregulin Signaling
3	mmu-miR-301b	miR-130a-3p (and other miRNAs w/seed AGUGCAA)	1.00E-04	High (predicted)	NRP1	Axonal Guidance Signaling,Semaphorin Signaling in Neurons,VEGF Family Ligand-Receptor Interactions
3	mmu-miR-301b	miR-130a-3p (and other miRNAs w/seed AGUGCAA)	1.00E-04	High (predicted)	NRP2	Axonal Guidance Signaling,RhoA Signaling,VEGF Family Ligand-Receptor Interactions
3	mmu-miR-301b	miR-130a-3p (and other miRNAs w/seed AGUGCAA)	1.00E-04	High (predicted)	OCRL	1D-myo-inositol Hexakisphosphate Biosynthesis II (Mammalian),3-phosphoinositide Degradation,B Cell Receptor Signaling,D-myo-inositol (1,3,4)-trisphosphate Biosynthesis,D-myo-inositol (1,4,5)-trisphosphate Degradation,Fc Epsilon RI Signaling,IL-4 Signaling,Insulin Receptor Signaling,Natural Killer Cell Signaling,PDGF Signaling,PI3K/AKT Signaling,PTEN Signaling,Superpathway of D-myo-inositol (1,4,5…
3	mmu-miR-301b	miR-130a-3p (and other miRNAs w/seed AGUGCAA)	1.00E-04	High (predicted)	PAFAH1B1	Reelin Signaling in Neurons
3	mmu-miR-301b	miR-130a-3p (and other miRNAs w/seed AGUGCAA)	1.00E-04	Moderate (predicted)	PAFAH1B2	Reelin Signaling in Neurons
3	mmu-miR-301b	miR-130a-3p (and other miRNAs w/seed AGUGCAA)	1.00E-04	High (predicted)	PAK6	Actin Cytoskeleton Signaling,Agrin Interactions at Neuromuscular Junction,Angiopoietin Signaling,Axonal Guidance Signaling,CCR3 Signaling in Eosinophils,CXCR4 Signaling,Ephrin Receptor Signaling,ErbB Signaling,ERK/MAPK Signaling,FAK Signaling,Germ Cell-Sertoli Cell Junction Signaling,GNRH Signaling,Integrin Signaling,Molecular Mechanisms of Cancer,Natural Killer Cell Signaling,PAK Signaling,Paxil…
3	mmu-miR-301b	miR-130a-3p (and other miRNAs w/seed AGUGCAA)	1.00E-04	Moderate (predicted)	PARP1	Apoptosis Signaling,BER pathway,Death Receptor Signaling,DNA Double-Strand Break Repair by Non-Homologous End Joining,Granzyme B Signaling,RAR Activation,Retinoic acid Mediated Apoptosis Signaling,Role of Oct4 in Mammalian Embryonic Stem Cell Pluripotency,UVA-Induced MAPK Signaling
3	mmu-miR-301b	miR-130a-3p (and other miRNAs w/seed AGUGCAA)	1.00E-04	High (predicted)	PAX6	Transcriptional Regulatory Network in Embryonic Stem Cells
3	mmu-miR-301b	miR-130a-3p (and other miRNAs w/seed AGUGCAA)	1.00E-04	High (predicted)	PCYOX1	Atherosclerosis Signaling,Clathrin-mediated Endocytosis Signaling,FXR/RXR Activation,IL-12 Signaling and Production in Macrophages,LXR/RXR Activation,Production of Nitric Oxide and Reactive Oxygen Species in Macrophages
3	mmu-miR-301b	miR-130a-3p (and other miRNAs w/seed AGUGCAA)	1.00E-04	Moderate (predicted)	PDE1C	cAMP-mediated signaling,Cardiac β-adrenergic Signaling,Cellular Effects of Sildenafil (Viagra),G-Protein Coupled Receptor Signaling,Gustation Pathway,Nitric Oxide Signaling in the Cardiovascular System,Protein Kinase A Signaling,Relaxin Signaling,Sperm Motility,tRNA Splicing
3	mmu-miR-301b	miR-130a-3p (and other miRNAs w/seed AGUGCAA)	1.00E-04	Moderate (predicted)	PDE3B	cAMP-mediated signaling,Cardiac β-adrenergic Signaling,Cellular Effects of Sildenafil (Viagra),G-Protein Coupled Receptor Signaling,Gustation Pathway,Insulin Receptor Signaling,Leptin Signaling in Obesity,Nitric Oxide Signaling in the Cardiovascular System,Protein Kinase A Signaling,Relaxin Signaling,TR/RXR Activation,tRNA Splicing
3	mmu-miR-301b	miR-130a-3p (and other miRNAs w/seed AGUGCAA)	1.00E-04	High (predicted)	PDE4D	cAMP-mediated signaling,Cardiac β-adrenergic Signaling,Cellular Effects of Sildenafil (Viagra),G-Protein Coupled Receptor Signaling,Gustation Pathway,Protein Kinase A Signaling,Relaxin Signaling,Sperm Motility,tRNA Splicing
3	mmu-miR-301b	miR-130a-3p (and other miRNAs w/seed AGUGCAA)	1.00E-04	High (predicted)	PDE5A	cAMP-mediated signaling,Cardiac β-adrenergic Signaling,Cellular Effects of Sildenafil (Viagra),G-Protein Coupled Receptor Signaling,Gustation Pathway,Nitric Oxide Signaling in the Cardiovascular System,Protein Kinase A Signaling,Relaxin Signaling,tRNA Splicing
3	mmu-miR-301b	miR-130a-3p (and other miRNAs w/seed AGUGCAA)	1.00E-04	High (predicted)	PDE7B	cAMP-mediated signaling,Cardiac β-adrenergic Signaling,G-Protein Coupled Receptor Signaling,Gustation Pathway,Protein Kinase A Signaling,Relaxin Signaling,tRNA Splicing
3	mmu-miR-301b	miR-130a-3p (and other miRNAs w/seed AGUGCAA)	1.00E-04	Moderate (predicted)	PDGFD	Actin Cytoskeleton Signaling,Atherosclerosis Signaling,Axonal Guidance Signaling,Clathrin-mediated Endocytosis Signaling,Ephrin Receptor Signaling,Glioblastoma Multiforme Signaling,Glioma Signaling,Hepatic Fibrosis / Hepatic Stellate Cell Activation,Human Embryonic Stem Cell Pluripotency,Macropinocytosis Signaling,PAK Signaling,PDGF Signaling,PPAR Signaling,Regulation of the Epithelial-Mesenchyma…
3	mmu-miR-301b	miR-130a-3p (and other miRNAs w/seed AGUGCAA)	1.00E-04	High (predicted)	PDGFRA	Glioblastoma Multiforme Signaling,Glioma Signaling,Hepatic Fibrosis / Hepatic Stellate Cell Activation,Human Embryonic Stem Cell Pluripotency,NF-κB Signaling,PAK Signaling,PDGF Signaling,PPAR Signaling,PTEN Signaling,Sphingosine-1-phosphate Signaling,STAT3 Pathway
3	mmu-miR-301b	miR-130a-3p (and other miRNAs w/seed AGUGCAA)	1.00E-04	High (predicted)	PELI1	NF-κB Signaling
3	mmu-miR-301b	miR-130a-3p (and other miRNAs w/seed AGUGCAA)	1.00E-04	High (predicted)	PFKFB3	AMPK Signaling
3	mmu-miR-301b	miR-130a-3p (and other miRNAs w/seed AGUGCAA)	1.00E-04	High (predicted)	PIK3C2A	14-3-3-mediated Signaling,3-phosphoinositide Biosynthesis,Actin Cytoskeleton Signaling,Acute Myeloid Leukemia Signaling,Aldosterone Signaling in Epithelial Cells,AMPK Signaling,Amyotrophic Lateral Sclerosis Signaling,Angiopoietin Signaling,Antiproliferative Role of Somatostatin Receptor 2,Axonal Guidance Signaling,B Cell Receptor Signaling,Breast Cancer Regulation by Stathmin1,Cardiac Hypertrophy…
3	mmu-miR-301b	miR-130a-3p (and other miRNAs w/seed AGUGCAA)	1.00E-04	High (predicted)	PIKFYVE	3-phosphoinositide Biosynthesis,Actin Cytoskeleton Signaling,Aldosterone Signaling in Epithelial Cells,D-myo-inositol (1,4,5)-Trisphosphate Biosynthesis,phagosome maturation,Rac Signaling,Regulation of Actin-based Motility by Rho,RhoA Signaling,RhoGDI Signaling,Signaling by Rho Family GTPases,Superpathway of Inositol Phosphate Compounds
3	mmu-miR-301b	miR-130a-3p (and other miRNAs w/seed AGUGCAA)	1.00E-04	Moderate (predicted)	PLCB1	14-3-3-mediated Signaling,Aldosterone Signaling in Epithelial Cells,Antioxidant Action of Vitamin C,Axonal Guidance Signaling,Breast Cancer Regulation by Stathmin1,Cardiac Hypertrophy Signaling,CCR3 Signaling in Eosinophils,Cellular Effects of Sildenafil (Viagra),Chemokine Signaling,Cholecystokinin/Gastrin-mediated Signaling,CREB Signaling in Neurons,CXCR4 Signaling,D-myo-inositol (1,4,5)-Trispho…
3	mmu-miR-301b	miR-130a-3p (and other miRNAs w/seed AGUGCAA)	1.00E-04	High (predicted)	PLCL2	14-3-3-mediated Signaling,Aldosterone Signaling in Epithelial Cells,Antioxidant Action of Vitamin C,Axonal Guidance Signaling,Cardiac Hypertrophy Signaling,Cellular Effects of Sildenafil (Viagra),CREB Signaling in Neurons,Dendritic Cell Maturation,Dopamine-DARPP32 Feedback in cAMP Signaling,Endothelin-1 Signaling,Gap Junction Signaling,Glioblastoma Multiforme Signaling,GPCR-Mediated Integration o…
3	mmu-miR-301b	miR-130a-3p (and other miRNAs w/seed AGUGCAA)	1.00E-04	High (predicted)	PMEPA1	TGF-β Signaling
3	mmu-miR-301b	miR-130a-3p (and other miRNAs w/seed AGUGCAA)	1.00E-04	High (predicted)	PPARG	Adipogenesis pathway,ERK/MAPK Signaling,FXR/RXR Activation,IL-12 Signaling and Production in Macrophages,PEDF Signaling,Polyamine Regulation in Colon Cancer,PPAR Signaling,Thyroid Cancer Signaling,Type II Diabetes Mellitus Signaling,Unfolded protein response
3	mmu-miR-301b	miR-130a-3p (and other miRNAs w/seed AGUGCAA)	1.00E-04	High (predicted)	PPP2R1B	AMPK Signaling,Breast Cancer Regulation by Stathmin1,Cardiac β-adrenergic Signaling,CDK5 Signaling,Cell Cycle Regulation by BTG Family Proteins,Ceramide Signaling,CTLA4 Signaling in Cytotoxic T Lymphocytes,Cyclins and Cell Cycle Regulation,Dopamine Receptor Signaling,Dopamine-DARPP32 Feedback in cAMP Signaling,ERK/MAPK Signaling,HIPPO signaling,ILK Signaling,Mitotic Roles of Polo-Like Kinase,mTOR…
3	mmu-miR-301b	miR-130a-3p (and other miRNAs w/seed AGUGCAA)	1.00E-04	High (predicted)	PRKAA1	AMPK Signaling,eNOS Signaling,Glucocorticoid Receptor Signaling,mTOR Signaling,Nitric Oxide Signaling in the Cardiovascular System,PPARα/RXRα Activation,Pyridoxal 5'-phosphate Salvage Pathway,Salvage Pathways of Pyrimidine Ribonucleotides,Type II Diabetes Mellitus Signaling
3	mmu-miR-301b	miR-130a-3p (and other miRNAs w/seed AGUGCAA)	1.00E-04	High (predicted)	PRKAA2	AMPK Signaling,eNOS Signaling,Glucocorticoid Receptor Signaling,mTOR Signaling,PPARα/RXRα Activation,Pyridoxal 5'-phosphate Salvage Pathway,Salvage Pathways of Pyrimidine Ribonucleotides,Type II Diabetes Mellitus Signaling
3	mmu-miR-301b	miR-130a-3p (and other miRNAs w/seed AGUGCAA)	1.00E-04	High (predicted)	PRKAB1	AMPK Signaling,eNOS Signaling,Glucocorticoid Receptor Signaling,mTOR Signaling,PPARα/RXRα Activation,Type II Diabetes Mellitus Signaling
3	mmu-miR-301b	miR-130a-3p (and other miRNAs w/seed AGUGCAA)	1.00E-04	High (predicted)	PRKACB	AMPK Signaling,Amyloid Processing,Androgen Signaling,Axonal Guidance Signaling,BMP signaling pathway,Breast Cancer Regulation by Stathmin1,Calcium Signaling,cAMP-mediated signaling,Cardiac Hypertrophy Signaling,Cardiac β-adrenergic Signaling,CDK5 Signaling,Cellular Effects of Sildenafil (Viagra),Colorectal Cancer Metastasis Signaling,Corticotropin Releasing Hormone Signaling,CREB Signaling in Neu…
3	mmu-miR-301b	miR-130a-3p (and other miRNAs w/seed AGUGCAA)	1.00E-04	High (predicted)	PRKD3	14-3-3-mediated Signaling,Aldosterone Signaling in Epithelial Cells,Androgen Signaling,Axonal Guidance Signaling,Breast Cancer Regulation by Stathmin1,Calcium-induced T Lymphocyte Apoptosis,CCR3 Signaling in Eosinophils,CCR5 Signaling in Macrophages,Cholecystokinin/Gastrin-mediated Signaling,Corticotropin Releasing Hormone Signaling,CREB Signaling in Neurons,CXCR4 Signaling,Dopamine-DARPP32 Feedb…
3	mmu-miR-301b	miR-130a-3p (and other miRNAs w/seed AGUGCAA)	1.00E-04	High (predicted)	PRR5L	mTOR Signaling
[truncated: 7,012 more rows]
